# Supplementary material for: (S)-(−)-2-(1H-Indol-3-yl)-N-(1-phenyl­eth­yl)acetamide
Source: Acta Crystallogr Sect E Struct Rep Online. 2012 Jun 30;68(Pt 7):o2252. doi: 10.1107/S1600536812028450 (PMC3394039; doi:10.1107/S1600536812028450)
Supplement: Supplementary file 1 [file e-68-o2252-sup1.cif]

##############################################################################
#                                                                            #
# This CIF contains the data in a paper accepted for publication in          #
# Acta Crystallographica Section E. It conforms to the requirements of       #
# Notes for Authors for Acta Crystallographica Section E, and has been       #
# peer reviewed under the auspices of the IUCr Commission on Journals.       #
#                                                                            #
# Full details of the Crystallographic Information File format               #
# are given in the paper "The Crystallographic Information File (CIF):       #
# a New Standard Archive File for Crystallography" by S. R. Hall, F. H.      #
# Allen and I. D. Brown [Acta Cryst. (1991), A47, 655-685].                  #
#                                                                            #
# The current version of the core CIF dictionary is obtainable from          #
# ftp://ftp.iucr.org/pub/cif_core.dic.                                       #
#                                                                            #
# Software is freely available for graphical display of the structure(s)     #
# in this CIF. For information consult the CIF software page                 #
# http://www.iucr.org/resources/cif/software.                                #
#                                                                            #
# This file may be used for bona fide research purposes within the           #
# scientific community so long as proper attribution is given to the journal # 
# article from which it was obtained.                                        #
#                                                                            #
##############################################################################
data_global
_audit_creation_method     'WinGX routine CIF_UPDATE'
_journal_data_validation_number     ?
_journal_date_recd_electronic     2012-06-21
_journal_date_accepted     2012-06-22
_journal_name_full     'Acta Crystallographica, Section E'
_journal_year     2012
_journal_volume     68
_journal_issue      7
_journal_page_first     o2252
_journal_page_last     o2252
_journal_paper_category     QO
_journal_paper_doi     10.1107/S1600536812028450
_journal_coeditor_code     BT5951
_publ_contact_author_name     'Dr. A. Mendoza'
_publ_contact_author_address
;
Centro de Qu\'imica
ICUAP
Benem\'erita Universidad Aut\'onoma de Pueba
Puebla, Puebla
Mexico
;
_publ_contact_author_email     angel.mendoza.m@gmail.com
_publ_contact_author_fax     '+52 222 229 55 00 ext 7397'
_publ_contact_author_phone     '+52 222 229 55 00 ext 7297'
_publ_section_title
;
(<i>S</i>)-(-)-2-(1<i>H</i>-Indol-3-yl)-<i>N</i>-(1-phenylethyl)acetamide
;
loop_
    _publ_author_name
    _publ_author_address
    'Ram\'irez, Johana'
;
Centro de Qu\'imica
Instituto de Ciencias
Benem\'erita Universidad Aut\'onoma de Puebla, 72570
Puebla, Pue.
Mexico
;
    'Romero, Oscar'
;
Centro de Qu\'imica
Instituto de Ciencias
Benem\'erita Universidad Aut\'onoma de Puebla, 72570
Puebla, Pue.
Mexico
;
    'Ju\'arez, Jorge R.'
;
Centro de Qu\'imica
Instituto de Ciencias
Benem\'erita Universidad Aut\'onoma de Puebla, 72570
Puebla, Pue.
Mexico
;
    'Ter\'an, Joel L.'
;
Centro de Qu\'imica
Instituto de Ciencias
Benem\'erita Universidad Aut\'onoma de Puebla, 72570
Puebla, Pue.
Mexico
;
    'Mendoza, Angel'
;
Centro de Qu\'imica
Instituto de Ciencias
Benem\'erita Universidad Aut\'onoma de Puebla, 72570
Puebla, Pue.
Mexico
;
data_I
_chemical_name_systematic
;
(<i>S</i>)-(-)-2-(1<i>H</i>-Indol-3-yl)-<i>N</i>-(1-phenylethyl)acetamide
;
_chemical_formula_moiety     'C18 H18 N2 O'
_chemical_formula_sum     'C18 H18 N2 O'
_chemical_formula_iupac     'C18 H18 N2 O'
_chemical_formula_weight     278.34
_symmetry_space_group_name_hall     'P 2ac 2ab'
_space_group_crystal_system     orthorhombic
_space_group_name_H-M_alt     'P 21 21 21'
loop_
    _space_group_symop_operation_xyz
    'x, y, z'
    '-x+1/2, -y, z+1/2'
    'x+1/2, -y+1/2, -z'
    '-x, y+1/2, -z+1/2'
_cell_length_a     7.307(4)
_cell_length_b     8.559(4)
_cell_length_c     25.674(9)
_cell_angle_alpha     90
_cell_angle_beta     90
_cell_angle_gamma     90
_cell_volume     1605.7(13)
_cell_formula_units_Z     4
_cell_measurement_reflns_used     24
_cell_measurement_theta_min     12.55
_cell_measurement_theta_max     22.735
_cell_measurement_temperature     298(2)
_exptl_crystal_description     prism
_exptl_crystal_colour     colourless
_exptl_crystal_size_max     0.65
_exptl_crystal_size_mid     0.6
_exptl_crystal_size_min     0.1
_exptl_crystal_density_diffrn     1.151
_exptl_crystal_density_method     'not measured'
_exptl_crystal_F_000     592
_exptl_absorpt_coefficient_mu     0.072
_exptl_absorpt_correction_type     psi-scan
_exptl_absorpt_process_details     '(North <i>et al.</i>, 1968)'
_exptl_absorpt_correction_T_min     0.646
_exptl_absorpt_correction_T_max     1
_exptl_special_details     ?
_diffrn_ambient_temperature     298(2)
_diffrn_radiation_type     MoK\a
_diffrn_radiation_wavelength     0.71073
_diffrn_radiation_monochromator     graphite
_diffrn_measurement_device     'Siemens P4'
_diffrn_measurement_method     '2\q/\w scans'
_diffrn_reflns_number     2937
_diffrn_reflns_av_R_equivalents     0.0451
_diffrn_reflns_theta_min     2.51
_diffrn_reflns_theta_max     27.53
_diffrn_reflns_theta_full     27.53
_diffrn_measured_fraction_theta_max     0.988
_diffrn_measured_fraction_theta_full     0.988
_diffrn_reflns_limit_h_min     -2
_diffrn_reflns_limit_h_max     9
_diffrn_reflns_limit_k_min     -4
_diffrn_reflns_limit_k_max     11
_diffrn_reflns_limit_l_min     -11
_diffrn_reflns_limit_l_max     33
_diffrn_standards_number     3
_diffrn_standards_interval_count     97
_diffrn_standards_decay_%     1
_refine_special_details
;
Refinement of <i>F</i>^2^ against ALL reflections. The weighted <i>R</i>-factor
<i>wR</i> and goodness of fit <i>S</i> are based on <i>F</i>^2^, conventional
<i>R</i>-factors <i>R</i> are based on <i>F</i>, with <i>F</i> set to zero for
negative <i>F</i>^2^. The threshold expression of <i>F</i>^2^ >
2\s(<i>F</i>^2^) is used only for calculating <i>R</i>-factors(gt) <i>etc</i>.
and is not relevant to the choice of reflections for refinement.
<i>R</i>-factors based on <i>F</i>^2^ are statistically about twice as large
as those based on <i>F</i>, and <i>R</i>- factors based on ALL data will be
even larger.
;
_reflns_number_total     2126
_reflns_number_gt     1146
_reflns_threshold_expression     I>2\s(I)
_refine_ls_structure_factor_coef     Fsqd
_refine_ls_matrix_type     full
_refine_ls_R_factor_all     0.1315
_refine_ls_R_factor_gt     0.065
_refine_ls_wR_factor_ref     0.1613
_refine_ls_goodness_of_fit_ref     1.046
_refine_ls_restrained_S_all     1.046
_refine_ls_number_reflns     2126
_refine_ls_number_parameters     199
_refine_ls_number_restraints     0
_refine_ls_hydrogen_treatment     mixed
_refine_ls_weighting_scheme     calc
_refine_ls_weighting_details
         'calc w=1/[\s^2^(Fo^2^)+(0.0706P)^2^+0.0614P] where P=(Fo^2^+2Fc^2^)/3'
_atom_sites_solution_hydrogens     geom
_atom_sites_solution_primary     direct
_atom_sites_solution_secondary     difmap
_refine_ls_shift/su_max     0
_refine_ls_shift/su_mean     0
_refine_diff_density_max     0.146
_refine_diff_density_min     -0.151
_refine_ls_extinction_method     none
loop_
    _atom_type_symbol
    _atom_type_description
    _atom_type_scat_dispersion_real
    _atom_type_scat_dispersion_imag
    _atom_type_scat_source
    C C 0.0033 0.0016 'International Tables Vol C Tables 4.2.6.8 and 6.1.1.4'
    H H 0 0 'International Tables Vol C Tables 4.2.6.8 and 6.1.1.4'
    N N 0.0061 0.0033 'International Tables Vol C Tables 4.2.6.8 and 6.1.1.4'
    O O 0.0106 0.006 'International Tables Vol C Tables 4.2.6.8 and 6.1.1.4'
_computing_data_collection     'XSCANS (Siemens, 1994)'
_computing_cell_refinement     'XSCANS (Siemens, 1994)'
_computing_data_reduction     'XSCANS (Siemens, 1994)'
_computing_structure_solution     'SHELXS97 (Sheldrick, 2008)'
_computing_structure_refinement     'SHELXL97 (Sheldrick, 2008)'
_computing_molecular_graphics     'ORTEP-3 (Farrugia, 1997)'
_computing_publication_material     'SHELXL97 (Sheldrick, 2008)'
loop_
    _atom_site_type_symbol
    _atom_site_label
    _atom_site_fract_x
    _atom_site_fract_y
    _atom_site_fract_z
    _atom_site_U_iso_or_equiv
    _atom_site_adp_type
    _atom_site_calc_flag
    _atom_site_refinement_flags
    _atom_site_occupancy
    _atom_site_disorder_assembly
    _atom_site_disorder_group
    O O1 0.3536(4) 1.0472(3) 0.73306(10) 0.0732(8) Uani d . 1 . .
    C C9 0.4310(5) 0.9265(4) 0.74986(14) 0.0574(9) Uani d . 1 . .
    N N1 0.5307(5) 0.8365(4) 0.71908(12) 0.0630(8) Uani d . 1 . .
    C C2 0.4248(5) 0.7787(4) 0.62951(15) 0.0702(11) Uani d . 1 . .
    N N2 -0.0448(5) 0.6926(4) 0.81406(16) 0.0822(10) Uani d . 1 . .
    C C1 0.5641(6) 0.8626(4) 0.66407(15) 0.0712(11) Uani d . 1 . .
    H H1 0.5511 0.9749 0.6576 0.085 Uiso calc R 1 . .
    C C3 0.2953(5) 0.6773(5) 0.64922(16) 0.0714(11) Uani d . 1 . .
    H H3 0.2874 0.6622 0.685 0.086 Uiso calc R 1 . .
    C C12 0.1826(5) 0.7462(4) 0.86932(15) 0.0647(10) Uani d . 1 . .
    C C11 0.2352(5) 0.8019(4) 0.81856(14) 0.0594(9) Uani d . 1 . .
    C C10 0.4134(5) 0.8780(4) 0.80602(14) 0.0636(10) Uani d . 1 . .
    H H10A 0.5117 0.8061 0.8144 0.076 Uiso calc R 1 . .
    H H10B 0.4278 0.9696 0.8279 0.076 Uiso calc R 1 . .
    C C17 0.0087(6) 0.6788(4) 0.86442(18) 0.0752(11) Uani d . 1 . .
    C C18 0.0937(5) 0.7666(5) 0.78644(16) 0.0735(11) Uani d . 1 . .
    H H18 0.0899 0.7887 0.751 0.088 Uiso calc R 1 . .
    C C4 0.1767(7) 0.5977(6) 0.6164(2) 0.0978(15) Uani d . 1 . .
    H H4 0.091 0.5291 0.6303 0.117 Uiso calc R 1 . .
    C C16 -0.0813(7) 0.6093(6) 0.9064(2) 0.0980(15) Uani d . 1 . .
    H H16 -0.1963 0.5641 0.9025 0.118 Uiso calc R 1 . .
    C C13 0.2681(7) 0.7464(5) 0.91787(17) 0.0867(13) Uani d . 1 . .
    H H13 0.3831 0.791 0.9223 0.104 Uiso calc R 1 . .
    C C7 0.4333(8) 0.7996(6) 0.57627(19) 0.1064(17) Uani d . 1 . .
    H H7 0.5194 0.867 0.5619 0.128 Uiso calc R 1 . .
    C C8 0.7594(6) 0.8189(6) 0.6517(2) 0.0986(15) Uani d . 1 . .
    H H8A 0.7763 0.7089 0.6572 0.148 Uiso calc R 1 . .
    H H8B 0.8407 0.8761 0.6741 0.148 Uiso calc R 1 . .
    H H8C 0.7856 0.8439 0.616 0.148 Uiso calc R 1 . .
    C C15 0.0072(10) 0.6104(7) 0.9535(2) 0.121(2) Uani d . 1 . .
    H H15 -0.0488 0.5643 0.9822 0.146 Uiso calc R 1 . .
    C C14 0.1770(10) 0.6781(7) 0.9594(2) 0.1179(18) Uani d . 1 . .
    H H14 0.2318 0.678 0.9921 0.141 Uiso calc R 1 . .
    C C6 0.3115(11) 0.7186(9) 0.5442(2) 0.138(2) Uani d . 1 . .
    H H6 0.3174 0.7333 0.5084 0.166 Uiso calc R 1 . .
    C C5 0.1852(9) 0.6192(9) 0.5639(3) 0.127(2) Uani d . 1 . .
    H H5 0.1053 0.5664 0.5419 0.153 Uiso calc R 1 . .
    H H1N 0.589(6) 0.757(6) 0.7342(17) 0.104(16) Uiso d . 1 . .
    H H2N -0.147(8) 0.659(6) 0.7935(18) 0.130(18) Uiso d . 1 . .
loop_
    _atom_site_aniso_label
    _atom_site_aniso_U_11
    _atom_site_aniso_U_22
    _atom_site_aniso_U_33
    _atom_site_aniso_U_12
    _atom_site_aniso_U_13
    _atom_site_aniso_U_23
    O1 0.0751(18) 0.0429(13) 0.1016(18) 0.0091(14) -0.0245(16) 0.0040(13)
    C9 0.051(2) 0.0402(18) 0.080(2) -0.0085(19) -0.018(2) -0.0014(17)
    N1 0.072(2) 0.0403(16) 0.0771(19) 0.0031(17) -0.0018(18) 0.0044(15)
    C2 0.071(3) 0.057(2) 0.083(3) 0.021(2) 0.006(2) -0.0071(19)
    N2 0.060(2) 0.082(2) 0.105(3) -0.009(2) -0.013(2) -0.014(2)
    C1 0.084(3) 0.0426(19) 0.087(3) 0.000(2) 0.008(2) 0.0062(18)
    C3 0.061(2) 0.061(2) 0.092(3) 0.010(2) -0.001(2) -0.001(2)
    C12 0.064(2) 0.050(2) 0.080(3) 0.003(2) -0.006(2) -0.0140(19)
    C11 0.055(2) 0.0468(18) 0.076(2) 0.0019(18) -0.0107(19) -0.0103(17)
    C10 0.057(2) 0.0533(18) 0.081(2) -0.0030(19) -0.013(2) -0.0078(18)
    C17 0.073(3) 0.054(2) 0.099(3) -0.004(2) 0.006(3) -0.016(2)
    C18 0.062(2) 0.076(2) 0.083(2) -0.007(2) -0.013(2) -0.004(2)
    C4 0.075(3) 0.084(3) 0.135(4) 0.002(3) -0.012(3) -0.027(3)
    C16 0.090(3) 0.082(3) 0.122(4) -0.014(3) 0.029(3) -0.017(3)
    C13 0.099(3) 0.075(3) 0.086(3) -0.009(3) -0.010(3) -0.009(2)
    C7 0.120(4) 0.113(4) 0.086(3) 0.000(4) 0.020(3) -0.018(3)
    C8 0.065(3) 0.109(4) 0.121(4) -0.007(3) 0.015(3) 0.023(3)
    C15 0.155(6) 0.097(4) 0.112(4) -0.020(4) 0.034(4) -0.008(3)
    C14 0.150(5) 0.114(4) 0.090(3) -0.013(5) -0.001(4) -0.004(3)
    C6 0.148(6) 0.181(7) 0.085(3) 0.015(6) -0.009(4) -0.037(4)
    C5 0.103(4) 0.149(6) 0.130(5) 0.013(5) -0.022(4) -0.053(5)
_geom_special_details
;
All s.u.'s (except the s.u. in the dihedral angle between two l.s. planes) are
estimated using the full covariance matrix. The cell s.u.'s are taken into
account individually in the estimation of s.u.'s in distances, angles and
torsion angles; correlations between s.u.'s in cell parameters are only used
when they are defined by crystal symmetry. An approximate (isotropic)
treatment of cell s.u.'s is used for estimating s.u.'s involving l.s. planes.
;
loop_
    _geom_bond_atom_site_label_1
    _geom_bond_atom_site_label_2
    _geom_bond_site_symmetry_2
    _geom_bond_distance
    _geom_bond_publ_flag
    O1 C9 . 1.254(4) ?
    C9 N1 . 1.322(5) ?
    C9 C10 . 1.506(5) ?
    N1 C1 . 1.451(5) ?
    N1 H1N . 0.89(5) ?
    C2 C3 . 1.380(5) ?
    C2 C7 . 1.380(6) ?
    C2 C1 . 1.529(5) ?
    N2 C17 . 1.356(5) ?
    N2 C18 . 1.388(5) ?
    N2 H2N . 0.96(6) ?
    C1 C8 . 1.509(6) ?
    C1 H1 . 0.98 ?
    C3 C4 . 1.388(6) ?
    C3 H3 . 0.93 ?
    C12 C13 . 1.394(6) ?
    C12 C17 . 1.401(6) ?
    C12 C11 . 1.440(5) ?
    C11 C18 . 1.357(5) ?
    C11 C10 . 1.491(5) ?
    C10 H10A . 0.97 ?
    C10 H10B . 0.97 ?
    C17 C16 . 1.395(6) ?
    C18 H18 . 0.93 ?
    C4 C5 . 1.361(7) ?
    C4 H4 . 0.93 ?
    C16 C15 . 1.372(7) ?
    C16 H16 . 0.93 ?
    C13 C14 . 1.387(7) ?
    C13 H13 . 0.93 ?
    C7 C6 . 1.396(8) ?
    C7 H7 . 0.93 ?
    C8 H8A . 0.96 ?
    C8 H8B . 0.96 ?
    C8 H8C . 0.96 ?
    C15 C14 . 1.377(8) ?
    C15 H15 . 0.93 ?
    C14 H14 . 0.93 ?
    C6 C5 . 1.353(9) ?
    C6 H6 . 0.93 ?
    C5 H5 . 0.93 ?
loop_
    _geom_angle_atom_site_label_1
    _geom_angle_atom_site_label_2
    _geom_angle_atom_site_label_3
    _geom_angle_site_symmetry_1
    _geom_angle_site_symmetry_3
    _geom_angle
    _geom_angle_publ_flag
    O1 C9 N1 . . 121.5(4) ?
    O1 C9 C10 . . 121.2(4) ?
    N1 C9 C10 . . 117.3(3) ?
    C9 N1 C1 . . 125.8(3) ?
    C9 N1 H1N . . 116(3) ?
    C1 N1 H1N . . 118(3) ?
    C3 C2 C7 . . 118.4(4) ?
    C3 C2 C1 . . 122.6(4) ?
    C7 C2 C1 . . 118.9(4) ?
    C17 N2 C18 . . 108.5(3) ?
    C17 N2 H2N . . 136(3) ?
    C18 N2 H2N . . 115(3) ?
    N1 C1 C8 . . 109.0(4) ?
    N1 C1 C2 . . 112.4(3) ?
    C8 C1 C2 . . 113.1(4) ?
    N1 C1 H1 . . 107.4 ?
    C8 C1 H1 . . 107.4 ?
    C2 C1 H1 . . 107.4 ?
    C2 C3 C4 . . 120.9(4) ?
    C2 C3 H3 . . 119.5 ?
    C4 C3 H3 . . 119.5 ?
    C13 C12 C17 . . 119.1(4) ?
    C13 C12 C11 . . 133.6(4) ?
    C17 C12 C11 . . 107.3(3) ?
    C18 C11 C12 . . 105.8(3) ?
    C18 C11 C10 . . 129.2(4) ?
    C12 C11 C10 . . 125.0(3) ?
    C11 C10 C9 . . 113.7(3) ?
    C11 C10 H10A . . 108.8 ?
    C9 C10 H10A . . 108.8 ?
    C11 C10 H10B . . 108.8 ?
    C9 C10 H10B . . 108.8 ?
    H10A C10 H10B . . 107.7 ?
    N2 C17 C16 . . 129.6(4) ?
    N2 C17 C12 . . 108.1(4) ?
    C16 C17 C12 . . 122.3(5) ?
    C11 C18 N2 . . 110.3(4) ?
    C11 C18 H18 . . 124.9 ?
    N2 C18 H18 . . 124.9 ?
    C5 C4 C3 . . 120.4(6) ?
    C5 C4 H4 . . 119.8 ?
    C3 C4 H4 . . 119.8 ?
    C15 C16 C17 . . 117.1(5) ?
    C15 C16 H16 . . 121.5 ?
    C17 C16 H16 . . 121.5 ?
    C14 C13 C12 . . 118.2(5) ?
    C14 C13 H13 . . 120.9 ?
    C12 C13 H13 . . 120.9 ?
    C2 C7 C6 . . 119.4(5) ?
    C2 C7 H7 . . 120.3 ?
    C6 C7 H7 . . 120.3 ?
    C1 C8 H8A . . 109.5 ?
    C1 C8 H8B . . 109.5 ?
    H8A C8 H8B . . 109.5 ?
    C1 C8 H8C . . 109.5 ?
    H8A C8 H8C . . 109.5 ?
    H8B C8 H8C . . 109.5 ?
    C16 C15 C14 . . 121.7(6) ?
    C16 C15 H15 . . 119.2 ?
    C14 C15 H15 . . 119.2 ?
    C15 C14 C13 . . 121.6(6) ?
    C15 C14 H14 . . 119.2 ?
    C13 C14 H14 . . 119.2 ?
    C5 C6 C7 . . 121.8(6) ?
    C5 C6 H6 . . 119.1 ?
    C7 C6 H6 . . 119.1 ?
    C6 C5 C4 . . 119.1(6) ?
    C6 C5 H5 . . 120.5 ?
    C4 C5 H5 . . 120.5 ?
loop_
    _geom_torsion_atom_site_label_1
    _geom_torsion_atom_site_label_2
    _geom_torsion_atom_site_label_3
    _geom_torsion_atom_site_label_4
    _geom_torsion_site_symmetry_1
    _geom_torsion_site_symmetry_2
    _geom_torsion_site_symmetry_3
    _geom_torsion_site_symmetry_4
    _geom_torsion
    _geom_torsion_publ_flag
    O1 C9 N1 C1 . . . . 0.1(5) ?
    C10 C9 N1 C1 . . . . 179.8(3) ?
    C9 N1 C1 C8 . . . . 141.5(4) ?
    C9 N1 C1 C2 . . . . -92.3(4) ?
    C3 C2 C1 N1 . . . . -6.3(5) ?
    C7 C2 C1 N1 . . . . 176.6(4) ?
    C3 C2 C1 C8 . . . . 117.6(4) ?
    C7 C2 C1 C8 . . . . -59.5(5) ?
    C7 C2 C3 C4 . . . . 0.2(6) ?
    C1 C2 C3 C4 . . . . -176.9(4) ?
    C13 C12 C11 C18 . . . . 179.4(4) ?
    C17 C12 C11 C18 . . . . 0.2(4) ?
    C13 C12 C11 C10 . . . . 1.0(6) ?
    C17 C12 C11 C10 . . . . -178.3(3) ?
    C18 C11 C10 C9 . . . . 2.6(5) ?
    C12 C11 C10 C9 . . . . -179.3(3) ?
    O1 C9 C10 C11 . . . . 77.6(4) ?
    N1 C9 C10 C11 . . . . -102.1(4) ?
    C18 N2 C17 C16 . . . . -178.1(4) ?
    C18 N2 C17 C12 . . . . 0.7(4) ?
    C13 C12 C17 N2 . . . . -179.9(4) ?
    C11 C12 C17 N2 . . . . -0.5(4) ?
    C13 C12 C17 C16 . . . . -1.0(6) ?
    C11 C12 C17 C16 . . . . 178.3(4) ?
    C12 C11 C18 N2 . . . . 0.2(4) ?
    C10 C11 C18 N2 . . . . 178.6(3) ?
    C17 N2 C18 C11 . . . . -0.6(5) ?
    C2 C3 C4 C5 . . . . -0.5(7) ?
    N2 C17 C16 C15 . . . . 179.1(4) ?
    C12 C17 C16 C15 . . . . 0.5(7) ?
    C17 C12 C13 C14 . . . . 0.5(6) ?
    C11 C12 C13 C14 . . . . -178.7(4) ?
    C3 C2 C7 C6 . . . . 0.2(7) ?
    C1 C2 C7 C6 . . . . 177.4(5) ?
    C17 C16 C15 C14 . . . . 0.5(8) ?
    C16 C15 C14 C13 . . . . -1.0(9) ?
    C12 C13 C14 C15 . . . . 0.5(8) ?
    C2 C7 C6 C5 . . . . -0.3(9) ?
    C7 C6 C5 C4 . . . . 0.0(10) ?
    C3 C4 C5 C6 . . . . 0.4(9) ?
    C11 C10 C9 N1 . . . . -102.1(4) ?
    C2 C1 N1 C9 . . . . -92.3(4) ?
loop_
    _geom_hbond_atom_site_label_D
    _geom_hbond_atom_site_label_H
    _geom_hbond_atom_site_label_A
    _geom_hbond_site_symmetry_A
    _geom_hbond_distance_DH
    _geom_hbond_distance_HA
    _geom_hbond_distance_DA
    _geom_hbond_angle_DHA
    N1 H1N O1 4_646 0.89(5) 2.03(5) 2.891(4) 163(4)
    N2 H2N O1 4_546 0.96(6) 1.91(6) 2.847(5) 164(4)
