# Supplementary material for: (S)-(−)-2-(1H-Indol-3-yl)-N-(1-phenyl­eth­yl)acetamide
Source: Acta Crystallogr Sect E Struct Rep Online. 2012 Jun 30;68(Pt 7):o2252. doi: 10.1107/S1600536812028450 (PMC3394039; doi:10.1107/S1600536812028450)
Supplement: Supplementary file 2 [file e-68-o2252-Isup2.hkl]

#
# h,k,l, Fc-squared, Fo-squared, sigma(Fo-squared) and status flag
#
data_I
_shelx_title ' psi in P2(1)2(1)2(1)'
_shelx_refln_list_code          4
_shelx_F_calc_maximum      147.13
_exptl_crystal_F_000       592.00
_reflns_d_resolution_high  0.7688
 
loop_
 _symmetry_equiv_pos_as_xyz
 'x, y, z'
 '-x+1/2, -y, z+1/2'
 'x+1/2, -y+1/2, -z'
 '-x, y+1/2, -z+1/2'
 
_cell_length_a     7.3070
_cell_length_b     8.5590
_cell_length_c    25.6740
_cell_angle_alpha  90.000
_cell_angle_beta   90.000
_cell_angle_gamma  90.000
 
_shelx_F_squared_multiplier     1.000
 
loop_
 _refln_index_h
 _refln_index_k
 _refln_index_l
 _refln_F_squared_calc
 _refln_F_squared_meas
 _refln_F_squared_sigma
 _refln_observed_status
   2   0   0      149.85      134.34      8.00 o
   4   0   0      199.43      208.06      7.88 o
   8   0   0       31.35       23.18      6.95 o
   2   1   0       31.33       31.36      2.96 o
   3   1   0     1443.95     1466.20     95.63 o
   4   1   0      309.93      288.49     11.48 o
   5   1   0        2.58        0.58      2.43 o
   6   1   0       16.50       12.28      2.59 o
   7   1   0       19.98       15.75      4.75 o
   8   1   0       11.07       16.78      4.50 o
   9   1   0        0.69        6.20      4.60 o
   0   2   0    21646.98    26566.88     78.47 o
   1   2   0    19047.06    21940.25    998.87 o
   2   2   0      321.28      374.28     13.68 o
   3   2   0     1270.51     1387.23     25.38 o
   4   2   0      605.56      583.15     17.27 o
   5   2   0        6.03        4.52      2.32 o
   7   2   0       13.98       13.33      3.01 o
   8   2   0        0.21       -1.28      6.72 o
   9   2   0       10.79       13.33      6.38 o
   1   3   0     1568.93     1899.13     37.09 o
   2   3   0       97.92      103.28      4.40 o
   3   3   0      433.64      427.94     15.76 o
   4   3   0      164.45      182.33      7.53 o
   5   3   0       42.18       38.60      3.94 o
   6   3   0        2.56        5.10      3.36 o
   7   3   0       22.21       16.00      3.36 o
   8   3   0       14.13        9.04      5.33 o
   9   3   0        0.48        6.95      5.56 o
   0   4   0      173.17      204.93      6.61 o
   1   4   0      810.24      938.06     61.38 o
   2   4   0      592.06      653.74     18.78 o
   3   4   0      298.47      318.64     14.37 o
   4   4   0       31.33       17.62      3.71 o
   5   4   0        0.00        6.03      3.59 o
   6   4   0        0.01        4.29      4.29 o
   7   4   0       54.39       62.48      5.10 o
   8   4   0        0.99       -0.81      5.80 o
   1   5   0        2.69        3.49      1.76 o
   2   5   0       62.41       70.71      4.52 o
   3   5   0        2.51        4.17      3.13 o
   4   5   0      147.07      154.39      6.61 o
   5   5   0        1.92        3.36      5.22 o
   6   5   0       23.92       17.62      4.98 o
   7   5   0        0.66       11.82      8.69 o
   8   5   0        0.19       -0.35      6.72 o
   0   6   0        0.37        0.70      3.48 o
   1   6   0       84.25       89.52      8.23 o
   2   6   0       32.85       26.31      4.06 o
   3   6   0      161.24      153.70      6.38 o
   4   6   0      183.37      183.95      7.30 o
   5   6   0        0.27        7.53      3.59 o
   7   6   0        1.03        7.30      5.68 o
   1   7   0      103.96      109.83      4.06 o
   2   7   0        8.81       11.82      3.59 o
   3   7   0      107.88      118.81      6.03 o
   4   7   0       24.61       21.68      3.94 o
   5   7   0       71.41       61.20      5.22 o
   6   7   0        4.62        8.46      6.95 o
   7   7   0        0.01       -5.45      6.26 o
   0   8   0       26.72       23.99      4.40 o
   1   8   0        3.26        1.02      2.33 o
   2   8   0        0.69        3.83      3.71 o
   3   8   0       27.88       28.51      4.29 o
   4   8   0       24.36       13.68      6.26 o
   5   8   0        2.43       16.34      6.14 o
   6   8   0        1.47        9.27      7.30 o
   1   9   0        2.02        0.50      4.69 o
   2   9   0       33.26       33.61      6.61 o
   3   9   0        5.59       -6.72      6.84 o
   4   9   0        6.33        8.69      7.77 o
   5   9   0       21.81       11.71      9.62 o
   0  10   0        7.53       10.78      6.14 o
   1  10   0        2.19       -0.95      5.68 o
   2  10   0        0.00        0.12      7.65 o
   3  10   0        7.24       18.89      6.38 o
   4  10   0        6.55       -2.43      6.49 o
   1  11   0        4.07       13.49      5.79 o
   1   0   1     1371.29     1068.84     27.99 o
   2   0   1       43.55       40.87      4.40 o
   3   0   1       54.25       55.84      3.13 o
   4   0   1      195.17      188.66      5.27 o
   5   0   1      148.07      160.06      4.88 o
   6   0   1        2.11        4.94      2.34 o
   7   0   1        8.82        9.54      5.16 o
   8   0   1        1.63        0.06      6.72 o
   9   0   1        3.16        2.18      5.56 o
   0   1   1       18.18       24.93      1.74 o
   1   1   1     4110.18     3974.92     95.02 o
   2   1   1     1255.32     1168.20     42.48 o
   3   1   1      193.62      204.73     23.29 o
   4   1   1       75.54       73.32      4.22 o
   5   1   1        7.97       10.63      1.42 o
   6   1   1       30.52       25.75      2.07 o
   7   1   1       13.65       13.64      2.12 o
   8   1   1        3.29       13.87      4.80 o
   9   1   1       19.19       26.27      4.27 o
   0   2   1      214.94      263.04      6.97 o
   1   2   1     3390.58     4039.11    122.30 o
   2   2   1     2298.84     2330.50     20.16 o
   4   2   1       79.96       66.59     10.55 o
   5   2   1       19.60       18.54      2.14 o
   6   2   1      232.81      261.66      7.24 o
   7   2   1        0.04        4.88      2.14 o
   8   2   1        2.58        5.57      3.73 o
   9   2   1        0.59        1.65      4.03 o
   0   3   1       20.63       22.97      1.68 o
   1   3   1     1075.20     1371.39     32.64 o
   2   3   1     1370.33     1490.21     18.28 o
   3   3   1       14.34       10.91      1.84 o
   4   3   1       30.84       36.46      3.19 o
   5   3   1       41.61       40.84      3.11 o
   6   3   1       55.85       58.06      7.01 o
   7   3   1        5.36        5.83      2.19 o
   8   3   1        1.46       -1.73      3.82 o
   9   3   1        0.90        0.39      3.78 o
   2   4   1      740.29      849.51     14.79 o
   3   4   1      180.33      182.61      4.96 o
   4   4   1       10.56       10.66      2.57 o
   5   4   1       29.86       34.87      3.40 o
   6   4   1        4.54        3.35      4.11 o
   7   4   1       18.05       29.64      3.34 o
   8   4   1        9.29        7.37      4.81 o
   0   5   1       75.59       89.92      4.17 o
   1   5   1       46.41       55.30      2.86 o
   2   5   1      260.17      274.92     14.03 o
   3   5   1      183.69      186.35      4.71 o
   4   5   1       10.56       16.59      2.62 o
   5   5   1      149.05      153.02      4.63 o
   6   5   1       17.79       13.76      3.02 o
   7   5   1        3.76        5.88      4.58 o
   8   5   1        1.49       -1.75      5.34 o
   0   6   1       50.59       51.48      2.78 o
   1   6   1       17.17       18.19      1.69 o
   2   6   1       24.71       24.14      2.45 o
   3   6   1       82.33       81.79      3.69 o
   4   6   1       36.51       42.06      3.36 o
   5   6   1       15.14        8.77      3.30 o
   6   6   1       20.05       20.27     12.00 o
   7   6   1        0.38       14.38      5.07 o
   0   7   1       19.84       17.20      4.06 o
   1   7   1       83.00       78.05      3.31 o
   2   7   1       57.69       63.54      3.55 o
   3   7   1       45.27       49.73      3.48 o
   4   7   1       23.41       20.67      4.40 o
   5   7   1        2.96        7.25      2.74 o
   6   7   1        3.90        9.50      4.75 o
   7   7   1        2.38        2.79      5.53 o
   0   8   1       13.60       17.76      2.84 o
   1   8   1        1.82        2.60      1.64 o
   2   8   1       18.75       15.81      2.74 o
   3   8   1       29.74       30.20      3.07 o
   4   8   1        4.33        6.19      4.50 o
   5   8   1        1.37       -1.28      4.26 o
   6   8   1        3.82        3.53      4.96 o
   0   9   1        0.82       -0.71      2.29 o
   1   9   1        8.68        6.12      2.39 o
   2   9   1       10.66       20.02      4.09 o
   3   9   1        1.44       -2.81      4.12 o
   4   9   1        1.14       10.64      4.26 o
   5   9   1        4.89        6.95      4.97 o
   0  10   1        1.91        9.24      4.48 o
   1  10   1       18.64       15.78      3.43 o
   2  10   1        0.81        8.79      4.52 o
   3  10   1        1.16       -1.06      4.54 o
   4  10   1        1.62        5.30      5.68 o
   0  11   1        0.00       -0.37      4.77 o
   1  11   1        3.94        7.88      3.44 o
   1   0   2      111.40      100.37      2.34 o
   2   0   2     2103.23     1792.92     21.33 o
   3   0   2      748.28      816.13     18.55 o
   4   0   2       33.84       34.08      3.83 o
   5   0   2       87.16       80.79      5.10 o
   6   0   2       83.45       80.79      6.03 o
   7   0   2       37.94       28.63      5.33 o
   8   0   2        0.83        6.95      7.42 o
   9   0   2        3.13       -1.51      6.72 o
   0   1   2     1028.10     1065.93     74.36 o
   1   1   2    13300.26    12157.47    557.32 o
   2   1   2     2074.82     2005.35    150.51 o
   3   1   2      406.48      441.95      9.55 o
   4   1   2       77.17       75.97      5.80 o
   5   1   2       50.25       49.83      3.15 o
   6   1   2        8.35       17.08      2.95 o
   7   1   2       22.69       28.57      4.69 o
   8   1   2        1.25        4.81     10.61 o
   9   1   2        0.92       -5.10      5.10 o
   1   2   2     1902.60     2067.06    106.23 o
   2   2   2      668.79      622.68     14.84 o
   3   2   2     1507.34     1424.78     23.53 o
   4   2   2      158.71      154.16      6.26 o
   5   2   2       40.74       31.53      3.36 o
   7   2   2       11.66       23.18      5.22 o
   8   2   2        0.72       -5.22      5.22 o
   9   2   2        3.58       14.84      8.11 o
   0   3   2     1566.73     1666.23     23.76 o
   1   3   2      803.18      903.02     18.02 o
   2   3   2     2209.96     2361.11     29.91 o
   3   3   2      548.70      560.20     16.69 o
   4   3   2      105.98      110.46      4.87 o
   5   3   2        6.59       13.45      4.75 o
   6   3   2        8.51       10.90      3.94 o
   7   3   2        5.24        3.59      4.29 o
   8   3   2       13.71       21.79      7.65 o
   9   3   2        0.98        3.13      7.65 o
   0   4   2        6.07        8.00      2.78 o
   1   4   2      553.40      671.21     45.73 o
   2   4   2       10.98       18.31      3.13 o
   3   4   2      359.53      395.14     15.76 o
   4   4   2      139.17      130.05      5.56 o
   5   4   2       43.49       52.04      4.75 o
   6   4   2        6.97        2.55      3.48 o
   7   4   2       33.98       41.61      4.98 o
   8   4   2        1.38        7.19      6.14 o
   0   5   2      205.43      221.39      8.11 o
   1   5   2      102.98       98.63      3.07 o
   2   5   2      243.84      269.38      8.46 o
   3   5   2       91.90       92.38      4.87 o
   4   5   2      122.51      129.59      6.03 o
   5   5   2       16.56       16.34      4.17 o
   6   5   2       18.52       24.57      4.29 o
   7   5   2        1.35        6.03      6.14 o
   8   5   2        1.05        0.23      6.49 o
   0   6   2       34.73       45.55      3.83 o
   1   6   2       34.02       37.81      4.46 o
   2   6   2       18.12       20.52      3.36 o
   3   6   2       91.25       82.99      5.45 o
   4   6   2      198.53      202.50      7.19 o
   5   6   2       11.17        6.95      3.59 o
   6   6   2       14.71       19.59      7.42 o
   7   6   2        1.04       -1.85      5.91 o
   0   7   2        0.48       -3.83      3.83 o
   1   7   2       84.15       70.18      3.48 o
   2   7   2       17.53       17.85      4.29 o
   3   7   2       46.86       48.22      4.52 o
   4   7   2        3.41        3.13      3.36 o
   5   7   2       41.95       40.22      4.40 o
   6   7   2        0.39        2.90      8.23 o
   7   7   2        0.15       -1.85      8.23 o
   0   8   2       74.22       72.68      5.68 o
   1   8   2       23.80       21.36      2.74 o
   2   8   2       54.65       54.48      4.75 o
   3   8   2       29.67       27.82      4.29 o
   4   8   2       14.45        5.80      6.72 o
   5   8   2        0.19        6.95      6.72 o
   6   8   2        7.11       13.21      8.46 o
   0   9   2        1.68        3.83      3.01 o
   1   9   2        0.50       -2.15      2.21 o
   2   9   2       18.68       22.25      8.35 o
   3   9   2        4.36        7.53      6.61 o
   4   9   2        4.29        7.88      7.53 o
   5   9   2        7.17        6.72      7.77 o
   0  10   2       12.76       23.53      6.49 o
   1  10   2       12.33       14.19      4.87 o
   2  10   2        5.05       17.97      8.46 o
   3  10   2        7.29        5.68      6.95 o
   4  10   2        5.12       10.43      6.26 o
   0  11   2        3.83        5.68      6.38 o
   1  11   2        2.21       10.50      6.43 o
   1   0   3     4914.05     4355.56     31.76 o
   3   0   3      182.56      169.81      6.03 o
   4   0   3      729.08      747.05     19.82 o
   5   0   3       73.90       79.05      5.22 o
   6   0   3        0.02        5.33      4.29 o
   7   0   3       11.83        9.50      4.40 o
   8   0   3       15.42       16.23      8.11 o
   9   0   3        5.39        0.35      9.16 o
   0   1   3      143.74      161.90      5.45 o
   1   1   3     4781.53     4338.69    117.75 o
   2   1   3      427.07      441.99     21.21 o
   3   1   3       59.15       52.86      7.13 o
   4   1   3       79.45       67.64      3.30 o
   5   1   3        3.24        5.62      2.58 o
   6   1   3       16.24       20.09      3.03 o
   7   1   3       71.65       73.72      4.43 o
   8   1   3        3.22        9.04      4.67 o
   9   1   3        1.82       -1.24      6.88 o
   0   2   3     7990.29     7783.44     40.22 o
   1   2   3     7217.03     7345.83    395.84 o
   2   2   3      275.19      282.01      9.74 o
   3   2   3      341.58      330.70     11.36 o
   4   2   3       85.52       83.22      3.48 o
   5   2   3      237.51      231.59     10.43 o
   6   2   3        7.98       10.55      2.67 o
   7   2   3       19.91       19.59      3.71 o
   8   2   3       25.02       34.31      9.16 o
   9   2   3        0.24        5.56      7.77 o
   0   3   3      866.69      885.56     17.50 o
   1   3   3      196.44      220.93      7.65 o
   2   3   3      770.27      791.09     17.97 o
   3   3   3      110.57      113.59      4.29 o
   4   3   3       76.88       75.57      4.06 o
   5   3   3      209.73      211.65      7.88 o
   6   3   3       23.24       23.30      3.71 o
   7   3   3        0.26       -3.25      3.25 o
   8   3   3        7.16        8.35      6.14 o
   9   3   3        4.18       10.08      6.03 o
   0   4   3       28.48       31.18      2.90 o
   1   4   3     1723.09     1900.40     12.35 o
   2   4   3      705.55      736.38     18.43 o
   3   4   3      110.93      118.81      5.10 o
   4   4   3       63.13       56.33      4.29 o
   5   4   3      129.61      126.00      5.91 o
   6   4   3       50.86       49.38      4.75 o
   7   4   3       15.85       14.84      4.40 o
   8   4   3       12.79       23.30      9.39 o
   0   5   3      422.20      482.19     15.88 o
   1   5   3      193.25      204.75      8.75 o
   2   5   3      251.23      284.79      8.58 o
   3   5   3       58.24       58.65      4.17 o
   4   5   3      315.32      321.19     14.14 o
   5   5   3       78.69       80.21      5.33 o
   6   5   3        5.53        8.23      3.94 o
   7   5   3        3.82       10.66      7.19 o
   8   5   3        1.57       -0.93      7.88 o
   0   6   3      268.71      297.20     13.56 o
   1   6   3       27.09       32.67      2.56 o
   2   6   3       55.42       52.97      3.94 o
   3   6   3      123.43      107.80      5.68 o
   4   6   3       53.41       56.33      5.68 o
   5   6   3        1.07        2.09      3.71 o
   6   6   3        0.33        8.00      6.26 o
   7   6   3        3.78       19.94      7.65 o
   0   7   3        3.02       -2.78      4.06 o
   1   7   3        2.04        3.64      2.90 o
   2   7   3       38.35       41.26      4.40 o
   3   7   3      119.39      103.74      5.80 o
   4   7   3        4.07        1.04      3.36 o
   5   7   3        2.39        9.50      3.83 o
   6   7   3        0.77       -1.39      7.07 o
   7   7   3        2.01        9.04      8.11 o
   0   8   3       16.44       13.33      3.59 o
   1   8   3       11.53       15.48      2.70 o
   2   8   3       18.50       16.11      3.94 o
   3   8   3        6.02        7.77      3.71 o
   4   8   3       11.87       27.01      7.88 o
   5   8   3        3.46        4.87      4.52 o
   6   8   3        0.84       10.66      6.14 o
   0   9   3        1.86        2.32      3.13 o
   1   9   3       12.72        9.16      2.45 o
   2   9   3       24.25       20.05      7.42 o
   3   9   3        1.29        0.81      6.26 o
   4   9   3        9.29       13.68      6.49 o
   5   9   3        2.26        1.85      9.39 o
   0  10   3       13.41       10.90      5.91 o
   1  10   3        6.18        7.09      4.62 o
   2  10   3        6.11       17.73      7.07 o
   3  10   3        5.61        0.58      7.88 o
   4  10   3        3.12        1.51      7.53 o
   0  11   3        3.59       14.49      6.49 o
   1  11   3        8.68       15.02      4.55 o
   0   0   4     2659.99     2180.87     16.34 o
   1   0   4     3023.51     2573.51    126.75 o
   2   0   4      972.66      848.24     14.60 o
   3   0   4      496.05      441.62     13.79 o
   4   0   4      328.64      316.44     13.91 o
   5   0   4      137.63      126.00      5.91 o
   6   0   4        0.17       10.20      4.17 o
   7   0   4       23.58       30.37      5.56 o
   8   0   4        1.64       15.76      7.65 o
   9   0   4        3.14       18.78      8.93 o
   0   1   4        1.57        0.93      0.87 o
   1   1   4     1901.27     1730.45     29.23 o
   2   1   4      532.24      484.21     26.20 o
   3   1   4       59.36       70.43     17.73 o
   4   1   4      134.18      142.65      6.32 o
   5   1   4       78.19       62.36      3.06 o
   6   1   4       30.46       43.35      6.49 o
   7   1   4       12.27       19.47      4.06 o
   8   1   4        7.24       11.14      5.28 o
   9   1   4        0.33        0.50      6.49 o
   0   2   4     3312.40     3337.20     27.01 o
   1   2   4      357.85      402.77     17.73 o
   2   2   4     1064.23      935.06     16.69 o
   3   2   4       71.62       62.48      3.01 o
   4   2   4      100.02      108.72      4.40 o
   5   2   4       10.91       16.58      2.55 o
   6   2   4        0.80       -1.51      2.43 o
   7   2   4       24.44       21.33      3.71 o
   8   2   4        4.60        5.22      8.23 o
   9   2   4        0.42       11.48      7.65 o
   0   3   4       40.54       43.00      2.55 o
   1   3   4      749.17      749.40     12.58 o
   2   3   4      395.86      449.62     13.56 o
   3   3   4      251.36      237.27     10.43 o
   4   3   4      278.13      267.52     12.40 o
   5   3   4       32.79       29.79      3.25 o
   6   3   4       23.33       22.02      3.48 o
   7   3   4        8.06        9.62      2.90 o
   8   3   4        7.85       11.94      6.14 o
   9   3   4        1.19       11.36      6.84 o
   1   4   4      235.88      234.80      6.38 o
   2   4   4      180.75      189.05      6.95 o
   3   4   4      542.16      555.79     16.81 o
   4   4   4       35.44       33.38      3.71 o
   5   4   4       73.82       82.07      4.98 o
   6   4   4        0.20        4.17      3.36 o
   7   4   4        6.32        9.50      3.59 o
   8   4   4        1.99        8.00      6.61 o
   0   5   4        7.73        9.16      2.55 o
   1   5   4       43.88       53.39      2.46 o
   2   5   4      377.63      400.71     15.07 o
   3   5   4       60.83       57.84      4.29 o
   4   5   4        9.64       13.56      3.94 o
   5   5   4       21.78       25.38      3.94 o
   6   5   4       26.28       29.79      4.17 o
   7   5   4        5.00        1.85      6.49 o
   8   5   4        0.15        3.59      7.07 o
   0   6   4        5.24        1.04      3.01 o
   1   6   4       60.80       65.80      2.91 o
   2   6   4      137.39      132.83      5.33 o
   3   6   4        6.31        0.58      3.48 o
   4   6   4       36.85       34.66      4.40 o
   5   6   4       17.21       12.52      3.48 o
   6   6   4       22.75       24.11      6.72 o
   7   6   4        3.75        2.78      8.93 o
   0   7   4       31.00       24.46      4.06 o
   1   7   4       46.22       50.15      3.03 o
   2   7   4       57.86       46.94      4.75 o
   3   7   4       55.54       43.12      4.64 o
   4   7   4       53.42       49.15      4.87 o
   5   7   4        4.82        6.26      3.71 o
   6   7   4        9.10        4.06      6.61 o
   7   7   4        1.20       11.71      6.95 o
   0   8   4       45.77       38.48      4.17 o
   1   8   4        6.81        5.72      2.42 o
   2   8   4       12.24       17.73      3.71 o
   3   8   4       66.29       53.78      4.75 o
   4   8   4       23.23       19.47      8.00 o
   5   8   4        0.81        0.58      6.03 o
   6   8   4        2.74        3.01      8.46 o
   0   9   4       40.70       31.99      4.29 o
   1   9   4       11.93       11.23      2.62 o
   2   9   4       16.10       23.76      7.53 o
   3   9   4        3.52        8.35      4.98 o
   4   9   4        1.62        1.04      6.03 o
   5   9   4        1.20       -4.75      7.53 o
   0  10   4        8.39       14.03      6.49 o
   1  10   4       22.44       24.01      5.43 o
   2  10   4        3.15        3.83      7.77 o
   3  10   4        7.75       -1.51      6.61 o
   4  10   4        1.10       20.17      9.39 o
   0  11   4        1.26        9.39      9.50 o
   1   0   5      351.29      333.59     15.42 o
   2   0   5       63.72       60.39      2.43 o
   3   0   5       31.76       34.77      2.90 o
   4   0   5      992.77      917.67     19.70 o
   5   0   5       60.18       54.25      4.06 o
   6   0   5       41.76       40.45      4.75 o
   7   0   5        9.35       13.68      3.83 o
   8   0   5        7.34        6.26      6.95 o
   9   0   5        1.10        8.81      8.11 o
   0   1   5     1499.22     1411.69     15.36 o
   1   1   5      758.73      688.11     12.06 o
   2   1   5     1098.05     1077.97     20.75 o
   3   1   5       35.50       36.02      7.48 o
   4   1   5       78.72       79.31      3.48 o
   5   1   5       41.49       39.58      2.64 o
   6   1   5       64.83       63.27      6.26 o
   7   1   5       13.05       18.63      3.48 o
   8   1   5        0.71        0.88      4.29 o
   9   1   5        0.66        3.16      6.10 o
   0   2   5      886.77      908.98     14.84 o
   1   2   5       98.65       95.50      2.24 o
   2   2   5      851.98      759.91     14.95 o
   3   2   5      531.34      500.62     14.03 o
   4   2   5       62.87       68.04      3.25 o
   5   2   5      267.90      280.85     11.13 o
   6   2   5       15.07       14.49      2.90 o
   7   2   5        1.21        1.51      2.90 o
   8   2   5       19.81       17.73      6.26 o
   9   2   5        1.50       -2.67      8.58 o
   0   3   5       22.41       23.18      1.97 o
   1   3   5       70.53       76.69      2.09 o
   2   3   5      614.29      576.89     14.60 o
   3   3   5      108.53      105.83      3.71 o
   4   3   5       26.59       36.51      3.36 o
   5   3   5       48.34       44.51      3.48 o
   6   3   5       70.97       64.21      3.94 o
   7   3   5        5.16        0.46      2.90 o
   8   3   5        2.62        7.19      5.45 o
   9   3   5        5.34        9.62      6.72 o
   0   4   5      108.12      111.85      4.29 o
   1   4   5      341.12      343.31     28.92 o
   2   4   5      289.27      298.24     12.40 o
   3   4   5      192.47      184.53      6.49 o
   4   4   5       47.13       42.19      3.59 o
   5   4   5      190.25      172.82      6.03 o
   6   4   5       67.88       60.85      4.52 o
   7   4   5        8.57       15.42      5.68 o
   8   4   5        2.91        6.95      5.91 o
   0   5   5       80.41       82.88      3.83 o
   1   5   5      110.85      113.24      3.59 o
   2   5   5      206.16      209.10      7.42 o
   3   5   5       45.50       43.58      3.59 o
   4   5   5       79.11       79.28      5.33 o
   5   5   5       43.46       40.45      4.06 o
   6   5   5        0.43       -3.13      3.25 o
   7   5   5        1.83        0.93      7.88 o
   8   5   5        0.96       -1.04      7.30 o
   0   6   5        3.17        0.46      2.78 o
   1   6   5      121.43      112.44      3.44 o
   2   6   5      175.66      173.29      6.03 o
   3   6   5      152.78      156.94      6.03 o
   4   6   5       29.95       27.36      4.06 o
   5   6   5        2.81       -1.16      3.13 o
   6   6   5        6.79        0.23      5.91 o
   7   6   5        7.68       10.08      6.26 o
   0   7   5        9.57        9.16      3.48 o
   1   7   5       27.42       30.36      2.70 o
   2   7   5       47.37       47.87      4.40 o
   3   7   5       16.18       14.60      3.94 o
   4   7   5        3.35        7.88      3.48 o
   5   7   5        0.98        0.81      4.98 o
   6   7   5        0.12        1.51      6.84 o
   7   7   5        0.79       -7.19      7.19 o
   0   8   5        0.09        0.93      3.13 o
   1   8   5      104.55      103.82      4.93 o
   2   8   5        5.29        8.93      3.59 o
   3   8   5       18.97       17.62      3.83 o
   4   8   5       17.36       21.56      6.95 o
   5   8   5        9.47        8.69      6.26 o
   6   8   5        0.88       -7.30      7.30 o
   0   9   5       21.91       15.88      4.52 o
   1   9   5       22.40       16.64      2.84 o
   2   9   5       32.08       31.53      7.30 o
   3   9   5        5.51       10.32      6.72 o
   4   9   5        7.82       19.24      7.19 o
   5   9   5        0.63       -3.13      6.95 o
   0  10   5       60.70       54.71      8.23 o
   1  10   5        3.87        0.99      4.54 o
   2  10   5       12.94       26.54      6.14 o
   3  10   5        6.54        2.67      6.72 o
   0   0   6      163.29      137.70      5.91 o
   1   0   6       71.37       57.48      3.13 o
   2   0   6      129.72      137.47      4.52 o
   3   0   6      576.35      520.56     13.68 o
   4   0   6      404.89      370.92     13.45 o
   5   0   6       70.55       68.97      4.98 o
   6   0   6       15.92        8.46      4.17 o
   7   0   6       22.38       18.55      4.17 o
   8   0   6        1.98       -8.11      8.69 o
   9   0   6        8.12        7.42     10.20 o
   0   1   6      460.32      437.66      8.06 o
   1   1   6      911.98      852.34     12.55 o
   2   1   6       40.18       41.48      3.01 o
   3   1   6      275.90      338.08      8.23 o
   4   1   6       59.07       57.62      3.07 o
   5   1   6        7.91        3.86      1.84 o
   6   1   6       53.34       54.39      3.29 o
   7   1   6        0.70        0.86      2.37 o
   8   1   6        1.59       -0.22      4.55 o
   9   1   6        0.33       -2.16      6.26 o
   0   2   6     1400.68     1413.42     18.20 o
   1   2   6       26.06       26.83      1.35 o
   2   2   6      649.34      631.60     14.26 o
   3   2   6      286.42      287.23     10.32 o
   4   2   6       16.10       14.60      2.32 o
   5   2   6       35.90       40.45      3.25 o
   6   2   6        4.15        2.09      2.55 o
   7   2   6       36.47       31.64      4.06 o
   8   2   6        1.89        9.85      5.68 o
   9   2   6        0.25       -2.32      6.26 o
   0   3   6       74.46       89.60      2.90 o
   1   3   6       22.58       20.92      1.56 o
   2   3   6       73.45       75.92      3.25 o
   3   3   6       30.41       23.88      2.43 o
   4   3   6      344.86      360.37     12.75 o
   5   3   6      102.15       98.29      4.29 o
   6   3   6       28.19       32.80      3.48 o
   7   3   6        3.58        8.69      4.29 o
   8   3   6        2.69       12.98      5.56 o
   0   4   6       36.86       34.19      2.90 o
   1   4   6      216.77      230.15      8.52 o
   2   4   6      108.58      103.62      3.94 o
   3   4   6      194.01      199.83      6.72 o
   4   4   6        7.24        3.83      2.67 o
   5   4   6       28.67       20.75      3.83 o
   6   4   6        5.99        9.50      3.36 o
   7   4   6       14.62       15.30      6.26 o
   8   4   6        1.51        1.39      7.42 o
   0   5   6       38.66       34.77      3.13 o
   1   5   6       38.35       36.50      2.17 o
   2   5   6        8.17       11.82      3.13 o
   3   5   6       45.09       35.47      3.59 o
   4   5   6       23.19       33.03      3.83 o
   5   5   6       52.53       51.46      4.17 o
   6   5   6       19.01       17.73      3.71 o
   7   5   6        3.07       -4.17      5.91 o
   8   5   6        2.99       -0.81      5.68 o
   0   6   6      471.44      523.22     17.04 o
   1   6   6       13.23       12.18      2.43 o
   2   6   6        7.79        7.42      4.17 o
   4   6   6       21.96       20.17      3.83 o
   5   6   6        2.76        2.32      3.48 o
   6   6   6       15.86       17.04      7.07 o
   7   6   6       15.69       31.99      9.27 o
   0   7   6       12.64       15.65      3.83 o
   1   7   6        1.16        6.46      3.19 o
   2   7   6       27.45       31.64      4.06 o
   3   7   6       27.00       30.37      4.29 o
   4   7   6        5.81        4.87      3.48 o
   5   7   6        3.64       13.56      6.14 o
   6   7   6        7.27        1.62      9.16 o
   7   7   6        3.11       12.75     10.08 o
   0   8   6        0.33       -0.81      3.71 o
   1   8   6       18.40       22.08      2.87 o
   2   8   6       38.41       33.61      4.06 o
   3   8   6       41.37       33.85      4.17 o
   4   8   6       32.89       51.70      7.42 o
   5   8   6        0.41        4.75      6.03 o
   6   8   6        0.50       -6.72      6.72 o
   0   9   6       54.07       44.28      4.87 o
   1   9   6       23.47       26.01      4.81 o
   2   9   6        2.94        9.16      6.26 o
   3   9   6       11.42       12.05      6.03 o
   4   9   6        4.86        3.59      5.80 o
   5   9   6        0.62       -1.16      7.77 o
   0  10   6        8.51       12.75      6.03 o
   1  10   6       22.53       16.83      4.43 o
   2  10   6        5.74       -4.75      7.19 o
   3  10   6        0.63       -1.28      7.42 o
   1   0   7      470.04      433.20     35.99 o
   2   0   7      178.87      200.18      8.35 o
   3   0   7       91.22       89.95      3.48 o
   5   0   7        8.35        6.61      2.55 o
   6   0   7      168.31      148.25      6.14 o
   7   0   7        2.81       -1.97      3.59 o
   8   0   7        0.59       -4.98      4.98 o
   9   0   7        0.47        6.49      6.72 o
   0   1   7     1601.91     1526.58     62.77 o
   1   1   7      336.56      328.27      4.77 o
   2   1   7      741.43      739.01     10.60 o
   3   1   7      369.78      387.84     15.47 o
   4   1   7       26.31       26.11      2.67 o
   5   1   7       79.44       73.05      5.85 o
   6   1   7      202.14      187.67      5.01 o
   7   1   7       27.44       24.10      3.02 o
   8   1   7        3.48        6.07      4.18 o
   9   1   7        0.52        8.42      4.65 o
   0   2   7       28.52       32.11      1.97 o
   1   2   7       53.82       59.85      2.14 o
   2   2   7      475.17      477.21     12.40 o
   3   2   7      441.86      420.53     12.98 o
   4   2   7      157.96      167.61      6.03 o
   5   2   7        1.01        0.46      2.20 o
   6   2   7       41.30       42.42      3.48 o
   7   2   7       11.33       12.29      3.13 o
   8   2   7        6.40        4.98      6.61 o
   9   2   7        0.76        0.70      5.45 o
   0   3   7       25.98       28.75      2.20 o
   1   3   7      127.99      111.69      3.83 o
   2   3   7       81.62       75.34      3.13 o
   3   3   7      128.52      131.68      4.75 o
   4   3   7       51.45       57.72      3.48 o
   5   3   7      100.60       87.40      4.17 o
   6   3   7       60.13       65.26      3.94 o
   7   3   7        0.27        1.74      2.32 o
   8   3   7        0.91       -0.35      5.56 o
   0   4   7      321.86      354.80     12.05 o
   1   4   7      254.56      264.67      8.75 o
   2   4   7       60.30       59.11      3.25 o
   3   4   7       65.70       66.53      3.71 o
   4   4   7       92.64       93.54      4.64 o
   5   4   7       53.40       43.70      4.40 o
   6   4   7       32.00       34.77      4.52 o
   7   4   7       14.56       19.82      6.49 o
   8   4   7        1.67       -5.33      7.77 o
   0   5   7      185.90      189.28      6.84 o
   1   5   7      240.52      242.84      8.06 o
   2   5   7       98.34      118.81      4.64 o
   3   5   7        4.06        9.16      3.83 o
   5   5   7        9.71       12.98      3.01 o
   6   5   7        3.90       -0.46      3.48 o
   7   5   7        2.21       -4.87      4.87 o
   8   5   7        4.40       16.34      6.26 o
   0   6   7       48.64       53.67      4.17 o
   1   6   7       11.17       12.73      2.04 o
   2   6   7      107.80      106.99      4.98 o
   3   6   7       38.46       44.51      4.29 o
   4   6   7       22.27       18.43      3.71 o
   5   6   7       15.19        6.95      3.25 o
   6   6   7       18.70       29.33      8.00 o
   7   6   7        1.30        1.51      6.49 o
   0   7   7       18.73       19.47      3.48 o
   1   7   7       73.13       65.42      3.24 o
   2   7   7      229.16      218.49      7.42 o
   3   7   7       38.23       36.16      4.06 o
   4   7   7        6.43        6.03      3.36 o
   5   7   7       10.07        7.19      7.19 o
   6   7   7        6.95       10.66      7.19 o
   7   7   7        0.71       -4.75     10.08 o
   0   8   7        9.06        4.40      3.25 o
   1   8   7       78.76       75.69      3.48 o
   2   8   7       30.09       24.69      4.06 o
   3   8   7        6.19        3.59      3.25 o
   4   8   7        3.77       16.00      8.58 o
   5   8   7        6.34       11.59      6.38 o
   6   8   7        2.23       -2.20      5.45 o
   0   9   7        2.02       17.39      7.77 o
   1   9   7       49.36       40.77      5.33 o
   2   9   7       13.51       20.40      8.11 o
   3   9   7       18.76        4.40      5.33 o
   4   9   7        1.91        6.72      7.30 o
   5   9   7        0.47        2.09      6.95 o
   0  10   7       17.78       15.53      8.58 o
   1  10   7        4.67        7.45      4.68 o
   2  10   7        3.23       -6.95      6.95 o
   3  10   7        3.03        1.62      6.72 o
   0   0   8      547.37      458.31     10.78 o
   1   0   8      298.32      285.32     22.25 o
   2   0   8       19.46       19.82      1.74 o
   3   0   8        9.65        6.84      2.32 o
   4   0   8      134.92      126.11      4.98 o
   5   0   8       11.16       11.13      2.78 o
   6   0   8       70.22       59.23      4.98 o
   7   0   8        0.01       -1.74      3.36 o
   8   0   8        3.39       -2.20      4.75 o
   9   0   8        2.83        3.71      7.53 o
   0   1   8       56.37       47.95      5.33 o
   1   1   8       49.82       46.72      2.89 o
   2   1   8      213.29      220.82      6.63 o
   3   1   8      394.09      389.24      9.30 o
   4   1   8       32.10       27.78      3.48 o
   5   1   8      129.21      132.06      4.58 o
   6   1   8        5.05        3.07      2.16 o
   7   1   8        2.64       -0.67      4.58 o
   8   1   8        9.98       13.47      5.23 o
   9   1   8        0.21       -4.06      5.53 o
   0   2   8      823.20      737.43     14.37 o
   1   2   8      862.54      855.24     22.66 o
   2   2   8      228.44      255.35     10.08 o
   3   2   8      104.18       92.61      3.59 o
   4   2   8        5.99        8.69      2.20 o
   5   2   8        8.43       10.90      2.55 o
   6   2   8       21.57       29.21      3.13 o
   7   2   8        0.09        6.95      3.25 o
   8   2   8        1.44        4.40      5.45 o
   9   2   8        0.28        3.13      6.49 o
   0   3   8       72.02       68.97      3.01 o
   1   3   8      345.61      375.37     17.44 o
   2   3   8        2.40        0.81      1.51 o
   3   3   8       16.24       14.37      2.20 o
   4   3   8       26.84       28.17      2.90 o
   5   3   8       64.05       61.90      3.83 o
   6   3   8       21.15       23.99      3.25 o
   7   3   8        1.37        2.09      2.55 o
   8   3   8        1.89        3.83      5.10 o
   0   4   8      297.29      315.74     12.29 o
   1   4   8      140.79      147.58      4.06 o
   2   4   8      136.10      142.22      4.98 o
   3   4   8       32.46       32.92      3.13 o
   4   4   8       62.72       60.74      3.94 o
   5   4   8       16.06        8.46      2.90 o
   6   4   8        8.66        4.17      2.90 o
   7   4   8       11.89       16.11      6.14 o
   8   4   8        2.69       10.78      6.49 o
   0   5   8       54.68       53.78      3.71 o
   1   5   8       33.69       36.50      3.07 o
   2   5   8        9.58       13.33      2.78 o
   3   5   8       10.65       12.17      2.78 o
   4   5   8      178.12      171.66      6.38 o
   5   5   8       42.37       35.12      3.71 o
   6   5   8        5.11        3.36      3.25 o
   7   5   8        5.29        4.52      4.98 o
   8   5   8        3.93       -6.95      6.95 o
   0   6   8      126.89      150.92      5.33 o
   1   6   8       32.18       34.27      2.46 o
   2   6   8       23.00       16.92      3.36 o
   3   6   8        8.49        2.90      3.13 o
   4   6   8       14.64        9.16      3.48 o
   5   6   8        3.39        1.62      3.25 o
   6   6   8        1.80        6.26      6.38 o
   7   6   8       19.88        9.97      8.11 o
   0   7   8        6.94       12.98      3.36 o
   1   7   8        0.15        1.00      2.04 o
   2   7   8        2.21       10.78      3.59 o
   3   7   8       64.42       66.76      5.22 o
   4   7   8       17.26       15.18      3.71 o
   5   7   8        2.14        3.25      5.10 o
   6   7   8        0.42       -2.55      8.69 o
   7   7   8        0.21        2.09      6.14 o
   0   8   8       20.12       24.34      4.29 o
   1   8   8       12.69       13.59      2.62 o
   2   8   8       33.47       33.03      3.94 o
   3   8   8       11.21        9.85      3.48 o
   4   8   8        3.56        2.78      6.03 o
   5   8   8        0.15       -0.35      5.56 o
   6   8   8        1.13        2.32      8.00 o
   0   9   8       26.78       28.75      6.49 o
   1   9   8        6.31       10.96      5.09 o
   2   9   8        9.74        7.07      6.72 o
   3   9   8        1.23        2.67      6.26 o
   4   9   8        1.21       -0.23      6.49 o
   5   9   8        1.48       11.94      5.68 o
   0  10   8       14.03       24.57      6.72 o
   1  10   8        6.60       12.61      4.79 o
   2  10   8        3.38        3.13      6.14 o
   3  10   8        2.61        0.93      7.53 o
   1   0   9       18.09       14.33      1.22 o
   2   0   9       96.54       94.82      3.59 o
   3   0   9       38.72       39.18      2.67 o
   4   0   9      161.11      130.63      5.22 o
   5   0   9       34.97       28.17      3.25 o
   6   0   9       32.10       28.28      3.71 o
   7   0   9       25.55       19.24      4.06 o
   8   0   9        1.06        0.35      7.65 o
   9   0   9        3.08        8.35      9.27 o
   0   1   9      263.89      227.26     22.83 o
   1   1   9      275.96      246.67      7.50 o
   2   1   9      562.68      514.03      9.65 o
   3   1   9      240.01      288.93      7.86 o
   4   1   9      112.41      118.75      8.69 o
   5   1   9       25.06       26.74      3.88 o
   6   1   9        9.56        9.30      3.13 o
   7   1   9       77.74       73.95      8.64 o
   8   1   9        3.03       -4.04      4.50 o
   9   1   9        1.74        1.56      4.59 o
   0   2   9      481.79      485.20     12.40 o
   1   2   9       86.13       82.46      2.09 o
   2   2   9       31.94       42.31      2.55 o
   3   2   9      136.61      138.28      5.22 o
   4   2   9       81.24       89.37      3.71 o
   5   2   9       73.52       78.47      3.71 o
   6   2   9       16.08       20.17      3.13 o
   7   2   9        4.97        4.40      2.78 o
   8   2   9        4.20        3.83      4.87 o
   0   3   9       22.05       23.30      2.20 o
   1   3   9       71.14       76.77      3.48 o
   2   3   9       12.16       15.07      1.97 o
   3   3   9       54.37       56.68      3.13 o
   4   3   9       27.61       22.49      2.78 o
   5   3   9      100.09      120.08      4.87 o
   6   3   9       18.12       22.14      3.01 o
   7   3   9       11.55       12.29      3.01 o
   8   3   9        3.08       -2.55      6.03 o
   0   4   9      205.19      212.00     10.20 o
   1   4   9      404.75      432.59     36.86 o
   2   4   9      104.45      116.72      4.06 o
   3   4   9       36.28       27.36      2.78 o
   4   4   9       24.35       25.96      3.01 o
   5   4   9       29.58       29.33      3.36 o
   6   4   9        3.46       -0.93      3.36 o
   7   4   9        0.66        4.64      6.95 o
   8   4   9        0.21       -0.58      4.98 o
   0   5   9       68.05       73.14      3.94 o
   1   5   9       76.96       72.59      2.69 o
   2   5   9       13.84       12.05      2.67 o
   3   5   9       33.31       32.34      3.36 o
   4   5   9       13.21       11.48      3.48 o
   5   5   9        7.89        4.98      3.01 o
   6   5   9       11.61        5.10      3.25 o
   7   5   9        3.16        3.59      5.91 o
   8   5   9        0.51        2.32      6.38 o
   0   6   9       11.64        7.19      2.67 o
   1   6   9       59.55       62.41      3.07 o
   2   6   9       58.93       61.90      4.40 o
   3   6   9       57.60       59.46      4.06 o
   4   6   9        1.77        1.62      3.25 o
   5   6   9       32.31       34.77      3.59 o
   6   6   9       12.90       12.75      5.10 o
   7   6   9        0.20       -2.32      7.88 o
   0   7   9        1.91        2.90      2.67 o
   1   7   9       23.90       19.62      5.85 o
   2   7   9       81.93       71.29      4.52 o
   4   7   9       20.94       17.97      3.71 o
   5   7   9       10.77        5.22      5.80 o
   6   7   9        6.31       -4.87      8.23 o
   0   8   9       24.65       20.86      4.17 o
   1   8   9       10.57       13.19      2.47 o
   2   8   9        8.84       14.37      4.17 o
   3   8   9       13.96        9.27      3.36 o
   4   8   9        0.38       -4.06      6.84 o
   5   8   9        0.26       -1.16      5.56 o
   6   8   9        1.81        6.49      8.23 o
   0   9   9       31.39       24.57      7.53 o
   1   9   9        6.46        6.06      4.42 o
   2   9   9        1.70        3.59      6.26 o
   3   9   9       15.57       14.49      6.03 o
   4   9   9        0.14       -1.16      8.00 o
   0  10   9        0.13       11.82      7.19 o
   1  10   9        0.08        1.12      4.05 o
   2  10   9        9.62        6.14      6.26 o
   3  10   9        2.44        4.87      7.65 o
   0   0  10     1658.00     1501.86     20.75 o
   1   0  10      273.40      282.54     29.09 o
   3   0  10      165.44      174.79      5.91 o
   4   0  10       39.37       36.05      3.01 o
   5   0  10       13.02       13.68      3.01 o
   6   0  10       29.79       24.81      3.59 o
   7   0  10       33.80       35.01      3.94 o
   8   0  10        1.58       -6.38      6.38 o
   9   0  10        0.18        2.32      6.95 o
   0   1  10      368.07      354.35      9.45 o
   1   1  10      613.76      619.22     15.51 o
   3   1  10       28.11       29.53      2.03 o
   4   1  10       23.27       26.19      2.43 o
   5   1  10       41.83       38.41      8.75 o
   6   1  10        8.96       11.83      2.19 o
   7   1  10        5.09        6.18      2.34 o
   8   1  10        6.67        4.18      4.43 o
   9   1  10        0.60        5.29      5.10 o
   0   2  10        0.01       -1.16      1.16 o
   1   2  10       62.82       57.25      3.94 o
   2   2  10      340.67      333.25     10.90 o
   3   2  10      443.62      463.53     13.45 o
   4   2  10        5.34       10.78      2.32 o
   5   2  10       29.62       31.30      3.36 o
   6   2  10       23.41       25.15      3.48 o
   7   2  10       19.75       14.37      3.36 o
   8   2  10        2.15       -4.06      6.95 o
   0   3  10       64.85       61.32      3.01 o
   1   3  10     1232.86     1294.52     30.37 o
   2   3  10      112.27      112.90      4.40 o
   3   3  10      184.55      170.62      5.68 o
   4   3  10       97.35      101.89      4.17 o
   5   3  10       29.61       27.47      3.36 o
   6   3  10        7.11        9.27      2.78 o
   7   3  10        0.66        4.06      4.06 o
   8   3  10        4.82        4.52      5.10 o
   0   4  10        0.21        3.01      2.67 o
   1   4  10       32.93       38.32      2.01 o
   2   4  10        4.38        3.48      2.09 o
   3   4  10       34.30       39.64      3.01 o
   4   4  10       38.90       37.79      3.48 o
   5   4  10       12.21        9.85      3.01 o
   6   4  10       41.34       41.50      3.71 o
   7   4  10        9.51        9.85      5.33 o
   8   4  10        1.06        0.00      7.77 o
   0   5  10      106.24      117.42      4.75 o
   1   5  10       82.79       77.24      2.74 o
   2   5  10       28.55       28.86      3.13 o
   3   5  10       46.56       48.34      3.59 o
   4   5  10      103.92       93.66      4.75 o
   5   5  10        8.55       14.72      3.01 o
   6   5  10        0.90        2.32      2.90 o
   7   5  10       10.77       26.78      6.72 o
   8   5  10        2.18       11.59      7.30 o
   0   6  10        9.45        5.10      2.90 o
   1   6  10        2.31        0.00      1.72 o
   2   6  10       81.04       84.27      4.52 o
   3   6  10        5.22        7.07      2.78 o
   4   6  10        7.44        3.13      3.01 o
   5   6  10       28.14       23.07      3.71 o
   6   6  10        0.06        2.55      7.07 o
   7   6  10        3.16       10.78      6.61 o
   0   7  10        3.59        2.43      2.90 o
   1   7  10        8.15        8.49      3.30 o
   2   7  10        9.04       12.87      3.48 o
   3   7  10       80.26       82.41      5.10 o
   4   7  10        0.03        4.64      3.59 o
   5   7  10        3.54        1.85      7.30 o
   6   7  10        3.01       -7.30      7.30 o
   0   8  10       41.18       46.48      4.40 o
   1   8  10        5.78        5.70      2.17 o
   2   8  10        8.49        4.64      3.13 o
   3   8  10        9.64       10.78      5.68 o
   4   8  10        5.78       11.13      5.68 o
   5   8  10        5.02        4.06      8.46 o
   0   9  10       14.74       18.66      5.91 o
   1   9  10        0.80       -1.47      9.62 o
   2   9  10       15.61       16.23      7.19 o
   3   9  10       22.24       30.72      7.42 o
   4   9  10        0.19        5.22      5.68 o
   0  10  10        5.53        2.55      6.03 o
   1  10  10        1.75       -1.32      4.81 o
   2  10  10        4.79        2.20      8.00 o
   3  10  10        3.29        1.85      6.26 o
   1   0  11      880.72      859.05     73.89 o
   2   0  11     2188.96     2122.62      9.52 o
   3   0  11       75.60       76.73      3.25 o
   4   0  11        0.67        5.10      2.09 o
   5   0  11        0.59        1.62      2.43 o
   6   0  11        2.61       -0.81      2.55 o
   7   0  11        5.69        3.48      3.13 o
   8   0  11        0.41        1.39      5.22 o
   0   1  11      996.50      983.11     60.97 o
   1   1  11      326.37      299.85     10.29 o
   2   1  11       81.90       68.24      3.94 o
   3   1  11       53.65       55.85      2.72 o
   4   1  11      118.29      127.98      3.69 o
   5   1  11       33.66       28.96      5.45 o
   6   1  11       79.10       81.73      3.35 o
   7   1  11        4.75        0.83      2.08 o
   8   1  11        0.73        1.14      7.53 o
   0   2  11       98.83      122.63      4.64 o
   1   2  11        7.80       12.10      1.51 o
   2   2  11      168.87      175.72      5.91 o
   3   2  11       72.17       68.16      3.36 o
   4   2  11        3.52        3.36      2.20 o
   5   2  11       37.76       48.57      3.83 o
   6   2  11       16.06        9.39      3.25 o
   7   2  11        0.82       -2.78      2.78 o
   8   2  11        1.47        3.59      5.45 o
   0   3  11      154.04      161.58      5.68 o
   1   3  11        6.46        4.15      1.42 o
   2   3  11       82.78       87.63      3.36 o
   3   3  11      146.86      146.51      4.87 o
   4   3  11       30.77       37.90      3.25 o
   5   3  11       40.68       43.58      3.25 o
   6   3  11        4.59        7.19      2.67 o
   7   3  11        4.66       12.52      6.49 o
   8   3  11        2.88        3.83      5.91 o
   0   4  11       11.34       18.31      2.67 o
   1   4  11       62.31       65.66      2.33 o
   2   4  11       61.80       68.27      3.48 o
   3   4  11        6.82        4.52      2.43 o
   4   4  11       36.33       39.76      3.59 o
   5   4  11        1.86        7.42      2.67 o
   6   4  11        4.64        6.95      3.59 o
   7   4  11        0.31        6.49      4.98 o
   8   4  11        3.99       -6.03      8.00 o
   0   5  11       96.39       93.42      4.40 o
   1   5  11        4.88        3.41      1.68 o
   2   5  11        1.62        1.39      2.20 o
   3   5  11       47.37       57.96      3.94 o
   4   5  11       28.05       30.25      3.48 o
   5   5  11       33.72       28.63      3.36 o
   6   5  11        2.09        8.58      4.64 o
   7   5  11        1.72        1.74      6.26 o
   0   6  11        1.35       -0.12      2.43 o
   1   6  11       30.78       36.50      2.70 o
   2   6  11       29.93       30.95      3.59 o
   3   6  11       19.58       15.88      4.40 o
   4   6  11        0.72        2.90      2.78 o
   5   6  11       18.42       15.76      3.36 o
   6   6  11        1.69        4.98      5.68 o
   7   6  11        1.24        2.55      6.14 o
   0   7  11        1.01       -1.74      2.67 o
   1   7  11        6.19        6.90      2.29 o
   2   7  11       18.79       20.98      3.48 o
   3   7  11       18.65       20.63      3.48 o
   4   7  11       45.72       45.78      4.29 o
   5   7  11        4.47       10.90      6.95 o
   6   7  11        0.61        5.80      6.03 o
   0   8  11        3.11        1.51      3.01 o
   1   8  11       14.07       13.61      2.33 o
   2   8  11        5.52        1.62      3.25 o
   3   8  11        3.43       10.55      5.22 o
   4   8  11        0.89        9.39      5.56 o
   5   8  11        2.67       -1.28      6.84 o
   0   9  11       13.13       16.58      6.84 o
   1   9  11        3.84       -4.59      4.59 o
   2   9  11       16.71        9.39      6.61 o
   3   9  11       12.18        7.30      5.33 o
   4   9  11        1.27       -4.75      5.56 o
   0  10  11        0.36       -0.58      6.72 o
   1  10  11        3.14        2.65      4.34 o
   2  10  11        3.71        0.35      9.16 o
   0   0  12      164.00      138.17      5.33 o
   1   0  12      178.47      150.83     26.95 o
   3   0  12       31.78       35.58      2.67 o
   4   0  12       10.33        7.07      2.20 o
   5   0  12       40.00       35.82      3.94 o
   6   0  12       60.73       50.42      4.29 o
   7   0  12        5.20        1.74      4.17 o
   8   0  12        0.21       -5.91      6.61 o
   0   1  12      373.53      369.76     26.66 o
   1   1  12      447.65      485.48      7.87 o
   2   1  12      247.71      240.85      7.54 o
   3   1  12       41.35       43.40      2.21 o
   4   1  12        1.87        1.72      2.14 o
   5   1  12        4.14        7.87      2.17 o
   6   1  12       12.74       10.06      2.49 o
   7   1  12        5.96        4.60      2.09 o
   8   1  12        1.82        7.80      4.14 o
   0   2  12      469.10      488.68     14.03 o
   1   2  12       66.94       63.82      2.09 o
   2   2  12      148.04      169.35      5.68 o
   3   2  12       73.94       73.02      3.48 o
   4   2  12       48.12       53.78      3.13 o
   5   2  12       86.83       90.64      4.40 o
   6   2  12       13.44       11.13      3.13 o
   7   2  12        9.72       15.18      4.40 o
   8   2  12        6.38        8.23      7.30 o
   0   3  12       31.85       36.51      2.43 o
   1   3  12       35.69       35.55      1.97 o
   2   3  12       57.79       55.87      3.01 o
   3   3  12       82.77       88.21      3.83 o
   4   3  12      106.28      108.38      4.17 o
   5   3  12        1.99        3.01      2.55 o
   6   3  12       11.79       12.17      2.90 o
   7   3  12        4.48       11.24      6.14 o
   8   3  12        4.14       14.72      7.42 o
   0   4  12       14.30       12.75      2.09 o
   1   4  12       83.75       90.66      4.75 o
   2   4  12       12.30       14.60      2.67 o
   3   4  12       14.57       14.26      2.55 o
   4   4  12       48.16       47.41      3.71 o
   5   4  12        5.70        3.36      2.67 o
   6   4  12       41.21       37.67      3.83 o
   7   4  12        4.97        4.98      5.68 o
   8   4  12        2.67        2.78      7.19 o
   0   5  12       11.05       10.08      2.90 o
   1   5  12       73.37       65.33      2.70 o
   2   5  12       25.62       27.36      2.90 o
   3   5  12       10.10       14.84      2.90 o
   4   5  12       24.11       26.54      3.48 o
   5   5  12        0.75        3.13      2.78 o
   6   5  12        1.55       -5.80      5.80 o
   7   5  12        0.60        5.80      6.61 o
   0   6  12        1.79        1.28      2.55 o
   1   6  12       16.48       22.29      3.42 o
   2   6  12       43.68       37.56      3.59 o
   3   6  12       23.95       25.62      3.94 o
   4   6  12       17.85       14.26      3.13 o
   5   6  12        7.76       15.18      5.80 o
   6   6  12        0.04        2.78      4.75 o
   7   6  12        0.71        6.95      6.14 o
   0   7  12        0.01       -2.67      2.67 o
   1   7  12       19.13       14.83      2.33 o
   2   7  12       19.63       25.04      3.71 o
   3   7  12       19.66       25.50      3.48 o
   4   7  12       12.52       13.68      5.45 o
   5   7  12        3.71       15.18      5.56 o
   6   7  12        0.03        3.01      5.10 o
   0   8  12        8.05       13.45      3.48 o
   1   8  12       16.89       21.33      3.30 o
   2   8  12        9.78       19.24      3.48 o
   3   8  12       10.17       10.66      5.68 o
   4   8  12        6.38        5.10      5.91 o
   5   8  12        2.10       -0.12      5.80 o
   0   9  12        4.41        6.84      6.03 o
   1   9  12        2.33        2.48      4.55 o
   2   9  12        6.33       12.87      6.72 o
   3   9  12       15.28       17.27      9.04 o
   4   9  12        8.54        7.42      9.04 o
   0  10  12        0.00       -4.75      6.95 o
   1  10  12        0.26        1.07      4.87 o
   2  10  12        2.68       -0.46      6.26 o
   1   0  13       75.83       77.68     10.49 o
   2   0  13       64.08       52.97      3.01 o
   3   0  13       22.98       25.04      2.32 o
   4   0  13        0.82        1.39      2.09 o
   5   0  13        4.98       12.17      3.01 o
   6   0  13        2.66        1.85      3.01 o
   7   0  13        2.76        4.75      6.49 o
   8   0  13        0.07       15.30      5.80 o
   0   1  13     1044.34     1046.75     55.64 o
   1   1  13      741.09      760.53     17.82 o
   2   1  13      137.39      136.93      3.36 o
   3   1  13      188.90      188.94      4.69 o
   4   1  13       66.90       69.51      2.66 o
   5   1  13        9.22       12.58      3.13 o
   6   1  13        6.15        5.71      2.61 o
   7   1  13        4.40        9.43      4.40 o
   8   1  13        0.93        0.23      6.78 o
   0   2  13      102.51       97.13      4.29 o
   1   2  13       56.67       54.96      3.94 o
   2   2  13      112.45      110.23      4.52 o
   3   2  13       10.18       10.43      2.43 o
   4   2  13       60.51       68.97      3.59 o
   5   2  13        1.54        0.23      2.90 o
   6   2  13        3.91        8.46      3.13 o
   7   2  13        6.07        6.61      4.98 o
   8   2  13        0.68       -1.16      5.22 o
   0   3  13        2.37        5.45      1.74 o
   1   3  13      260.45      280.73     19.94 o
   2   3  13       46.44       42.54      3.13 o
   3   3  13      185.96      177.11      5.56 o
   4   3  13       17.00       15.30      3.25 o
   5   3  13        4.71        8.93      2.67 o
   6   3  13        9.32        8.23      2.90 o
   7   3  13        0.35       -4.52      5.91 o
   8   3  13        0.35       -0.93      4.98 o
   0   4  13        4.36        3.59      2.09 o
   1   4  13        3.48        3.68      1.68 o
   2   4  13      126.25      120.43      4.40 o
   3   4  13       30.48       29.21      3.01 o
   4   4  13       20.11       20.40      3.01 o
   5   4  13        0.97       -2.43      2.43 o
   6   4  13       11.25       11.59      3.25 o
   7   4  13        0.62        4.64      5.45 o
   8   4  13        6.35        8.23      6.72 o
   0   5  13      531.67      498.88     14.84 o
   1   5  13        6.61        4.91      1.62 o
   2   5  13        1.33       -2.43      2.43 o
   3   5  13        0.25       -1.85      2.90 o
   4   5  13        2.15       -1.04      3.01 o
   5   5  13       10.10       10.55      2.78 o
   6   5  13        3.50       -3.48      5.91 o
   7   5  13        2.06       -1.85      5.22 o
   0   6  13        0.12        8.23      2.78 o
   1   6  13       47.14       43.22      2.74 o
   2   6  13        7.35        7.65      3.13 o
   3   6  13        9.20        6.03      3.01 o
   4   6  13        5.68        8.23      2.78 o
   5   6  13       25.92       35.01      6.61 o
   6   6  13        0.76        5.56      6.03 o
   7   6  13        3.06        9.39      6.38 o
   0   7  13       17.75       22.72      3.36 o
   1   7  13       17.42       20.40      2.54 o
   2   7  13       15.25       17.15      3.25 o
   3   7  13       11.82       10.78      3.01 o
   4   7  13       27.72       23.88      5.80 o
   5   7  13        0.40       -1.62      4.40 o
   6   7  13        1.16       -5.45      6.38 o
   0   8  13        0.00       -3.01      3.01 o
   1   8  13       12.92       11.95      2.33 o
   2   8  13        4.40       11.48      6.26 o
   3   8  13        3.07       -4.29      7.77 o
   4   8  13        4.81        1.28      6.14 o
   5   8  13        3.47        5.80      8.69 o
   0   9  13        0.89       -2.67      6.61 o
   1   9  13        9.80       13.01      6.95 o
   2   9  13       18.23       -1.97      7.65 o
   3   9  13        0.59       -4.06      7.53 o
   4   9  13        2.77       -6.38      6.38 o
   0  10  13        2.81       -4.64      5.68 o
   1  10  13        1.54        2.26      6.95 o
   0   0  14       12.01       14.95      2.43 o
   1   0  14        2.07       -2.49      2.49 o
   2   0  14       20.60       19.36      2.09 o
   3   0  14       11.65       14.03      2.32 o
   4   0  14       16.02       16.00      3.36 o
   5   0  14       41.23       44.74      3.94 o
   6   0  14        2.60        3.83      2.67 o
   7   0  14        0.02        8.11      6.61 o
   8   0  14        1.73       11.59      6.95 o
   0   1  14      580.48      530.74     64.50 o
   1   1  14       64.19       71.16      2.07 o
   3   1  14       19.85       19.87      1.92 o
   4   1  14       97.87      103.40      3.77 o
   5   1  14       37.53       35.83      2.58 o
   6   1  14        2.85        5.41      2.06 o
   7   1  14        0.98        9.44      3.81 o
   8   1  14        1.84        2.04      7.65 o
   0   2  14      354.67      349.59     12.17 o
   1   2  14       92.24       91.54      2.72 o
   2   2  14       66.08       63.64      3.25 o
   3   2  14       43.99       50.19      3.25 o
   4   2  14        5.02        7.42      2.55 o
   5   2  14       20.52       24.11      3.01 o
   6   2  14        3.31        6.49      3.01 o
   7   2  14        8.40        2.32      5.33 o
   8   2  14        3.84        5.33      7.42 o
   0   3  14        0.86        2.55      1.97 o
   1   3  14      147.56      135.44      3.73 o
   2   3  14        5.22        3.94      2.20 o
   3   3  14       26.53       31.41      3.01 o
   4   3  14       10.94       19.01      2.90 o
   5   3  14       28.23       21.91      3.13 o
   6   3  14       19.94       22.49      3.25 o
   7   3  14       16.52       22.49      6.03 o
   8   3  14        1.17        4.75      6.95 o
   0   4  14       96.80       96.32      4.06 o
   1   4  14       81.22       85.53      2.83 o
   2   4  14       10.37       12.17      2.90 o
   3   4  14       67.85       70.13      3.94 o
   4   4  14       61.54       57.49      4.06 o
   5   4  14       10.95       10.66      2.90 o
   6   4  14       14.96       21.33      4.98 o
   7   4  14        7.74       18.89      6.49 o
   0   5  14       85.63       79.52      4.29 o
   1   5  14      104.25      106.51      3.28 o
   2   5  14       32.26       36.63      3.48 o
   3   5  14       90.81       85.31      4.40 o
   4   5  14        8.33       12.98      3.01 o
   5   5  14       10.75       14.84      3.01 o
   6   5  14        1.18       -4.75      4.75 o
   7   5  14        2.43        3.94      6.26 o
   0   6  14       12.56        6.38      3.01 o
   1   6  14        2.07        4.68      1.92 o
   2   6  14       50.78       53.32      3.94 o
   3   6  14       11.34        9.85      2.90 o
   4   6  14       12.29       10.20      3.13 o
   5   6  14        1.80       -6.38      6.38 o
   6   6  14        2.38        3.48      7.53 o
   0   7  14       18.48       14.03      3.59 o
   1   7  14       13.62       10.99      2.38 o
   2   7  14       13.42       21.91      3.48 o
   3   7  14        4.00        1.74      3.13 o
   4   7  14       14.34       20.86      6.49 o
   5   7  14        3.30        8.46      4.75 o
   6   7  14        3.46        6.49      7.07 o
   0   8  14        2.55        4.64      5.91 o
   1   8  14       10.10       16.69      6.43 o
   2   8  14       11.14       19.13      5.56 o
   3   8  14        3.47        9.62      6.38 o
   4   8  14        1.01       -0.93      4.75 o
   5   8  14        0.08       -5.45      9.16 o
   0   9  14        2.14        0.58      5.68 o
   1   9  14        5.32        3.41      3.93 o
   2   9  14        0.70       -2.90      6.84 o
   3   9  14       12.95       24.34      6.26 o
   0  10  14        5.77       11.24      6.49 o
   1  10  14        1.36        3.79      4.57 o
   1   0  15      111.95      109.39      3.19 o
   2   0  15        0.09       -0.81      2.55 o
   3   0  15        1.66        2.20      2.09 o
   4   0  15      105.66      112.78      4.64 o
   5   0  15      139.76      161.35      5.68 o
   6   0  15        3.69        6.03      3.01 o
   7   0  15        0.55       -1.04      4.98 o
   8   0  15        1.21       -4.17      6.72 o
   0   1  15       35.11       36.45      9.50 o
   1   1  15      126.12      127.48      6.83 o
   2   1  15      136.41      124.68      5.22 o
   3   1  15       11.12        7.77      3.07 o
   4   1  15       35.91       30.79      3.94 o
   5   1  15        2.33        0.34      2.11 o
   6   1  15       11.14        7.50      3.25 o
   7   1  15        1.39        4.04      3.69 o
   8   1  15        0.36        4.40      9.21 o
   0   2  15      102.76      109.07      4.29 o
   1   2  15       66.96       73.26      2.38 o
   2   2  15      152.34      153.93      5.33 o
   3   2  15       30.11       27.70      2.78 o
   4   2  15       20.95       22.02      3.13 o
   5   2  15       21.27       20.28      3.13 o
   6   2  15       20.71       24.46      3.36 o
   7   2  15        5.52       -5.56      5.56 o
   8   2  15        0.40        0.00      4.52 o
   0   3  15       89.82       75.46      3.83 o
   1   3  15       56.21       53.09      3.07 o
   2   3  15       65.16       64.10      3.48 o
   3   3  15      188.99      194.50      6.14 o
   4   3  15        4.48        2.32      2.67 o
   5   3  15       19.79       19.59      3.13 o
   6   3  15       18.38       22.37      3.13 o
   7   3  15        0.01       -0.46      5.33 o
   8   3  15        0.10        5.91      6.38 o
   0   4  15      129.23      133.76      4.52 o
   1   4  15       19.62       20.22      2.00 o
   2   4  15      130.59      124.03      4.64 o
   3   4  15        3.64        9.62      2.67 o
   4   4  15        2.82       -1.85      2.67 o
   5   4  15       22.43       25.38      3.36 o
   6   4  15        4.13        7.30      6.26 o
   7   4  15        0.99       -0.81      6.49 o
   0   5  15       47.93       36.05      3.83 o
   1   5  15       14.97       13.48      2.13 o
   2   5  15       41.04       38.71      3.83 o
   3   5  15        0.44        1.97      2.67 o
   4   5  15        9.87        9.62      3.25 o
   5   5  15       12.93       14.49      3.01 o
   6   5  15        3.35       -1.28      7.07 o
   7   5  15        3.20        7.42      6.26 o
   0   6  15        1.78        2.09      2.78 o
   1   6  15       86.31       79.17      3.11 o
   2   6  15        3.07        6.72      2.78 o
   3   6  15        5.83        9.27      3.01 o
   4   6  15       11.69        4.98      2.90 o
   5   6  15        1.90       -0.12      4.52 o
   6   6  15        0.03       -5.68      5.80 o
   0   7  15       15.17       19.94      3.48 o
   1   7  15       14.00       11.94      2.33 o
   2   7  15       11.84        8.93      3.01 o
   3   7  15        5.44        5.10      4.98 o
   4   7  15        7.01       10.55      6.26 o
   5   7  15        4.67        5.33      6.26 o
   6   7  15        0.56       -1.04      7.30 o
   0   8  15        5.00        3.59      5.91 o
   1   8  15        0.70        2.68      3.56 o
   2   8  15       15.23        4.17      6.38 o
   3   8  15        1.16        0.70      5.45 o
   4   8  15        5.74       -2.09      6.49 o
   5   8  15        0.19        9.50      8.81 o
   0   9  15        7.90        0.58      7.65 o
   1   9  15        8.54       11.13      4.22 o
   2   9  15        0.00       -1.28      6.72 o
   3   9  15        2.10        3.83      7.53 o
   0   0  16       36.05       46.02      3.01 o
   1   0  16       83.20       78.14      3.77 o
   2   0  16        1.90       -1.28      1.97 o
   3   0  16       11.87        9.85      2.55 o
   4   0  16        0.83       -0.70      2.43 o
   5   0  16        9.96        8.81      3.25 o
   6   0  16        0.07        0.00      2.67 o
   7   0  16        0.01       -2.67      5.80 o
   8   0  16        4.21       -4.87      8.23 o
   0   1  16      107.63      108.38     10.49 o
   1   1  16       32.69       28.47      2.49 o
   2   1  16       58.60       59.84      4.52 o
   3   1  16       25.49       28.70      5.74 o
   4   1  16      337.50      389.73     14.26 o
   5   1  16       45.73       52.43      2.82 o
   6   1  16        0.97        1.80      1.88 o
   7   1  16        0.53        0.89      4.29 o
   8   1  16        0.30       -1.08      4.18 o
   0   2  16        0.03       -2.09      2.09 o
   1   2  16       26.01       22.92      1.80 o
   2   2  16       22.02       20.17      2.67 o
   3   2  16       28.62       32.22      2.90 o
   4   2  16        2.71       -1.39      2.67 o
   5   2  16        3.58        5.10      2.90 o
   6   2  16        2.51        0.70      2.55 o
   7   2  16        3.35        0.58      5.22 o
   8   2  16        0.91       -2.55      5.45 o
   0   3  16       15.91       15.53      2.43 o
   1   3  16      149.98      135.38      3.89 o
   2   3  16        5.15        1.85      2.09 o
   3   3  16       68.20       65.84      4.17 o
   4   3  16        6.35        8.93      2.78 o
   5   3  16       46.98       54.59      3.83 o
   6   3  16        6.06       10.08      4.06 o
   7   3  16        1.76        4.40      4.98 o
   0   4  16        3.70        1.62      2.55 o
   1   4  16       28.90       28.74      3.13 o
   2   4  16        5.10        2.20      2.55 o
   3   4  16        6.93        1.74      2.32 o
   4   4  16       12.31       17.62      3.01 o
   5   4  16        1.01        0.93      2.90 o
   6   4  16        0.24        4.40      4.64 o
   7   4  16        0.29        1.51      6.03 o
   0   5  16       68.26       76.27      4.75 o
   1   5  16       78.33       80.85      3.07 o
   2   5  16       19.67       19.94      3.01 o
   3   5  16       12.75       12.52      3.01 o
   4   5  16       13.63       12.17      3.36 o
   5   5  16       13.34       17.27      6.49 o
   6   5  16        6.22       12.05      5.22 o
   7   5  16        0.29       -0.58      5.33 o
   1   6  16       60.31       63.98      2.99 o
   2   6  16       23.12       23.88      3.48 o
   3   6  16        5.25        7.53      3.25 o
   4   6  16        0.23        8.69      4.17 o
   5   6  16        2.77        1.51      4.40 o
   6   6  16        0.95       -2.78      4.75 o
   0   7  16       16.76       15.88      4.40 o
   1   7  16       11.03       12.32      2.57 o
   2   7  16        2.90        0.46      2.67 o
   3   7  16        1.17        8.81      5.22 o
   4   7  16        3.43        1.85      6.95 o
   5   7  16        1.47       -4.75      4.75 o
   0   8  16        3.19       -3.94      6.38 o
   1   8  16       21.28       20.82      5.80 o
   2   8  16        3.44       -0.46      5.91 o
   3   8  16        4.24       11.48      6.38 o
   4   8  16        2.38       12.98      6.26 o
   0   9  16        2.03       10.90      5.68 o
   1   9  16        4.21        5.82     11.76 o
   2   9  16        3.64       -5.22      6.84 o
   3   9  16        4.07        7.19      7.42 o
   1   0  17        2.28        2.77      2.90 o
   2   0  17        0.35        0.70      1.85 o
   3   0  17        7.75        5.80      2.90 o
   4   0  17        0.07        5.45      3.01 o
   5   0  17       89.71       92.61      4.64 o
   6   0  17        1.67        2.32      2.67 o
   7   0  17       15.54       17.15      5.33 o
   8   0  17        0.50       -7.65      7.88 o
   0   1  17        0.49       -1.28      2.49 o
   1   1  17      144.55      148.62     10.12 o
   2   1  17       89.31       79.68     12.69 o
   3   1  17       90.91       91.91      9.21 o
   4   1  17       59.42       57.73      4.81 o
   5   1  17       41.06       43.21      3.13 o
   6   1  17        3.17        2.05      1.95 o
   7   1  17        0.23       -4.15      4.17 o
   8   1  17        1.11        2.01      5.51 o
   0   2  17       30.14       26.20      2.55 o
   1   2  17       27.18       28.66      1.92 o
   2   2  17       47.41       47.06      3.01 o
   3   2  17        7.00        9.27      2.43 o
   4   2  17       28.21       31.06      3.25 o
   5   2  17       39.92       47.52      4.29 o
   6   2  17       16.05       19.24      3.25 o
   7   2  17        0.22        4.29      4.52 o
   8   2  17        0.81        5.45      5.91 o
   0   3  17        4.36        6.38      2.09 o
   1   3  17        2.34       -2.84      2.84 o
   2   3  17       52.39       41.26      3.25 o
   3   3  17       77.13       79.17      4.17 o
   4   3  17       54.91       59.23      4.06 o
   5   3  17        3.84        5.45      2.78 o
   6   3  17        0.20       -1.28      4.75 o
   7   3  17        4.12        5.91      6.49 o
   0   4  17       23.03       25.04      2.78 o
   1   4  17       16.87       19.39      3.48 o
   2   4  17      108.39      109.65      4.64 o
   3   4  17       17.29       14.03      2.78 o
   4   4  17       28.68       33.38      3.48 o
   5   4  17        9.57        8.11      3.01 o
   6   4  17        0.28       -4.64      4.64 o
   7   4  17        0.04        5.68      6.26 o
   0   5  17        0.34       -2.55      2.55 o
   1   5  17       14.33       11.44      2.78 o
   2   5  17        3.83        0.81      2.55 o
   3   5  17       10.55       12.40      2.90 o
   4   5  17       10.96       10.32      3.13 o
   5   5  17        8.88       11.01      6.14 o
   6   5  17        3.03        0.70      6.38 o
   0   6  17        3.50        0.58      3.13 o
   1   6  17       61.75       65.76      3.83 o
   2   6  17        1.61       -2.55      2.55 o
   3   6  17       35.29       35.12      3.48 o
   4   6  17        0.36       -5.80      5.80 o
   5   6  17        1.66        3.94      7.19 o
   6   6  17        1.61       -4.87      6.26 o
   0   7  17       66.97       71.17      4.75 o
   1   7  17        4.35        5.03      2.55 o
   2   7  17        6.55       11.59      6.49 o
   3   7  17        0.04       -5.10      5.56 o
   4   7  17        0.49        6.03      4.87 o
   5   7  17        1.05        3.94      6.84 o
   0   8  17       18.70       25.50      6.14 o
   1   8  17        1.31        5.52      4.68 o
   2   8  17       15.12       20.63      7.30 o
   3   8  17        5.34       11.24      6.26 o
   4   8  17        2.59        7.07      6.14 o
   0   9  17        1.66        8.46      6.38 o
   1   9  17        1.43        2.48      4.30 o
   2   9  17        2.99        2.20      6.72 o
   0   0  18       82.10       74.76      3.94 o
   1   0  18        7.58        9.41      1.80 o
   2   0  18        0.50       -2.09      2.09 o
   3   0  18      153.06      165.99      5.33 o
   4   0  18        9.71       11.01      2.67 o
   5   0  18        2.88       -0.70      3.01 o
   6   0  18        9.77       10.78      2.90 o
   7   0  18        2.72        7.07      5.80 o
   8   0  18        2.15       21.33      6.95 o
   0   1  18        4.14       -0.61      1.51 o
   1   1  18       36.45       36.81      1.79 o
   2   1  18      139.77      132.33     17.39 o
   3   1  18       53.26       61.17      8.35 o
   4   1  18       66.68       64.29      3.03 o
   5   1  18       21.80       25.83      2.54 o
   6   1  18        9.96        6.38      4.58 o
   7   1  18        2.64        7.34      5.23 o
   0   2  18       74.29       76.39      3.94 o
   1   2  18       51.03       47.52      2.61 o
   2   2  18       22.50       22.37      2.67 o
   3   2  18       85.78       95.63      4.29 o
   4   2  18       10.41       11.24      2.67 o
   5   2  18       28.50       33.96      3.59 o
   6   2  18       19.50       21.91      5.22 o
   7   2  18        3.72        4.64      6.38 o
   0   3  18        7.40        9.39      3.36 o
   1   3  18       82.65       76.08      6.61 o
   2   3  18       42.65       36.51      3.48 o
   3   3  18       48.72       47.41      3.59 o
   4   3  18        2.43        0.35      2.55 o
   5   3  18        9.04       11.82      2.90 o
   6   3  18        0.39        1.62      5.68 o
   7   3  18        1.12       16.34      5.56 o
   0   4  18       59.91       68.85      4.06 o
   1   4  18        4.97        6.44      2.20 o
   2   4  18       56.12       56.80      3.83 o
   3   4  18       27.27       31.88      3.13 o
   4   4  18       13.31       13.79      3.25 o
   5   4  18        4.75        7.42      5.33 o
   6   4  18        3.51       11.71      6.84 o
   7   4  18        4.25        3.01      5.68 o
   0   5  18       41.30       42.77      3.83 o
   1   5  18        7.93        8.16      5.97 o
   2   5  18       13.76       12.05      3.13 o
   3   5  18        3.09        1.62      3.01 o
   4   5  18        7.34       12.05      2.90 o
   5   5  18        0.91       -1.97      3.71 o
   6   5  18        2.51        5.80      5.45 o
   0   6  18       34.92       36.40      4.17 o
   1   6  18       29.39       25.15      2.46 o
   2   6  18        2.09        2.55      3.13 o
   3   6  18        1.77       -2.43      2.43 o
   4   6  18        3.07       -0.93      5.80 o
   5   6  18        0.20       -3.83      4.98 o
   6   6  18        2.99       11.71      6.38 o
   0   7  18       11.04        6.95      3.25 o
   1   7  18        0.76        3.74      4.03 o
   2   7  18        6.87       11.01      4.64 o
   3   7  18        8.28        7.53      5.68 o
   4   7  18        4.34        9.62      6.72 o
   5   7  18        1.24       -5.45      5.91 o
   0   8  18        2.29        3.59      5.80 o
   1   8  18       12.82       12.83      5.85 o
   2   8  18        4.51        3.94      5.68 o
   3   8  18        6.18        8.35      6.72 o
   4   8  18        1.08       -4.06      6.14 o
   0   9  18        0.10       -2.55      6.03 o
   1   9  18        0.97       -4.08      5.39 o
   2   9  18        0.33        8.46      6.84 o
   1   0  19       25.84       30.01      2.29 o
   2   0  19       26.94       20.40      2.90 o
   3   0  19       80.77       96.79      4.75 o
   4   0  19        0.02        2.09      4.17 o
   5   0  19        1.21       -1.51      2.55 o
   6   0  19        3.12        3.01      4.40 o
   7   0  19        9.16       16.58      5.10 o
   0   1  19      228.49      240.06     12.98 o
   1   1  19       17.91       15.97      5.05 o
   2   1  19       83.64       82.15      7.01 o
   3   1  19       26.19       27.20      5.80 o
   4   1  19       88.65       99.05      5.85 o
   5   1  19        4.49       -1.51      2.04 o
   6   1  19        4.10       11.75      4.45 o
   7   1  19        1.99        4.72      3.94 o
   0   2  19       29.50       27.24      2.90 o
   1   2  19       10.80        8.76      2.06 o
   2   2  19       13.36        9.50      2.90 o
   3   2  19       25.59       25.62      3.25 o
   4   2  19       13.06       16.58      3.01 o
   5   2  19        7.69        4.29      2.78 o
   6   2  19        2.82        2.55      6.84 o
   7   2  19        1.92        1.74      5.91 o
   0   3  19        0.01        1.39      2.20 o
   1   3  19       31.69       33.02      3.88 o
   2   3  19       40.10       41.15      3.71 o
   3   3  19       49.91       52.04      3.71 o
   4   3  19       43.07       47.06      3.83 o
   5   3  19        8.19        2.55      3.25 o
   6   3  19        3.58        8.93      5.33 o
   7   3  19        3.73        1.74      5.91 o
   0   4  19      156.55      150.34      5.91 o
   1   4  19       24.47       27.12      4.98 o
   2   4  19        5.91        5.56      2.67 o
   3   4  19       16.47       14.60      3.01 o
   4   4  19        5.03        2.32      3.13 o
   5   4  19        1.67        7.42      4.87 o
   6   4  19        0.18        3.13      6.14 o
   7   4  19        0.64        5.91      5.80 o
   0   5  19       12.86       18.31      3.13 o
   1   5  19        1.41       -0.16      1.84 o
   2   5  19       36.57       41.61      3.83 o
   3   5  19       12.62       18.78      3.59 o
   4   5  19        8.30       18.89      5.45 o
   5   5  19        1.05        0.35      4.29 o
   6   5  19        4.59        8.81      6.84 o
   0   6  19        1.25       -2.67      2.67 o
   1   6  19       25.63       26.65      2.42 o
   2   6  19        1.01        0.35      2.67 o
   3   6  19        4.09        2.67      4.87 o
   4   6  19        4.16       14.14      7.07 o
   5   6  19        0.14       -0.70      6.03 o
   0   7  19       18.71       19.47      6.38 o
   1   7  19       12.63       13.86      4.26 o
   2   7  19        5.43        4.64      5.80 o
   3   7  19        0.08       -4.52      4.52 o
   4   7  19        1.16        1.51      5.80 o
   5   7  19        1.66        9.62      6.14 o
   0   8  19        3.05        9.39      6.61 o
   1   8  19        0.33       -1.56      7.65 o
   2   8  19        0.39        5.10      5.45 o
   3   8  19        0.85       -0.12      5.91 o
   0   9  19        0.64       -5.45      5.45 o
   1   9  19        1.94        3.10      7.30 o
   0   0  20       13.15        6.03      2.20 o
   1   0  20        6.05        4.05      1.72 o
   2   0  20        3.37        0.93      2.09 o
   3   0  20      110.73      117.53      5.10 o
   4   0  20        1.71        0.46      2.55 o
   5   0  20        7.45        4.75      3.13 o
   6   0  20        1.96        7.42      5.22 o
   7   0  20        3.70        6.49      5.91 o
   0   1  20       13.24       14.79      2.09 o
   1   1  20        6.16        5.13      1.76 o
   3   1  20       20.79       15.91      2.05 o
   4   1  20       11.76        9.14      2.23 o
   5   1  20       29.56       37.50      3.07 o
   6   1  20       10.56       11.04      5.16 o
   7   1  20        0.37       -2.35      4.09 o
   0   2  20       38.12       38.60      3.25 o
   1   2  20       12.52        9.90      1.86 o
   2   2  20       24.42       31.76      3.36 o
   3   2  20       43.35       40.92      3.71 o
   4   2  20       27.85       33.27      3.71 o
   5   2  20       11.66       17.73      3.01 o
   6   2  20        9.66       12.52      4.40 o
   7   2  20        0.49       -1.62      7.77 o
   0   3  20        2.70        2.09      2.55 o
   1   3  20       38.93       30.80      4.98 o
   2   3  20       36.45       28.05      3.48 o
   3   3  20       18.63       20.75      3.13 o
   4   3  20       40.34       47.29      4.29 o
   5   3  20        2.33        6.84      5.10 o
   6   3  20        2.68        2.20      4.98 o
   7   3  20        0.37       10.08      7.30 o
   0   4  20       57.86       51.35      3.94 o
   1   4  20       67.26       70.27      4.29 o
   2   4  20        7.32        4.87      2.43 o
   3   4  20       11.89       12.29      3.25 o
   4   4  20        1.59        5.56      2.55 o
   5   4  20        4.11       -4.17      4.17 o
   6   4  20        3.84        4.87      5.33 o
   0   5  20        0.81       -2.67      2.67 o
   1   5  20       50.72       48.64      5.62 o
   2   5  20       18.41       13.56      3.13 o
   3   5  20       11.37       14.84      2.90 o
   4   5  20        4.36       13.21      6.38 o
   5   5  20        6.03       14.72      5.45 o
   6   5  20        0.71       -1.62      5.68 o
   0   6  20        0.04        2.78      2.78 o
   1   6  20        3.54        5.83      1.92 o
   2   6  20       38.43       39.41      5.68 o
   3   6  20        1.28       -4.98      5.33 o
   4   6  20        0.45        8.23      7.19 o
   5   6  20        0.17       -6.03      6.26 o
   0   7  20       17.26       12.05      5.68 o
   1   7  20        0.71       -0.23      5.56 o
   2   7  20       12.74        6.38      5.10 o
   3   7  20        3.20        9.16      5.33 o
   4   7  20        1.08        1.51      5.68 o
   0   8  20        0.20        8.23      5.56 o
   1   8  20        1.87        4.35      3.94 o
   2   8  20        2.59        5.45      5.10 o
   3   8  20        3.17        2.67      6.03 o
   1   0  21        2.21       -0.10      1.63 o
   2   0  21        0.19        3.83      2.32 o
   3   0  21        0.00       -2.55      2.55 o
   4   0  21       41.55       39.06      3.94 o
   5   0  21        2.48        0.70      2.78 o
   6   0  21        4.91        3.71      4.29 o
   7   0  21        2.86       -3.25      5.91 o
   0   1  21       92.52       93.05     12.40 o
   1   1  21      127.06      134.74      9.08 o
   2   1  21       64.50       64.34      5.33 o
   3   1  21       19.74       19.65      4.23 o
   4   1  21        4.26        5.75      2.67 o
   5   1  21        0.99       -0.32      2.20 o
   6   1  21        2.95        5.92      4.40 o
   7   1  21        2.28        3.61      4.09 o
   0   2  21        6.11        4.64      3.71 o
   1   2  21       16.86       22.25      2.19 o
   2   2  21       28.04       24.23      2.90 o
   3   2  21       12.94       11.36      2.78 o
   4   2  21        4.96        6.03      3.71 o
   5   2  21        5.70       10.66      4.98 o
   6   2  21        1.48       13.91      6.72 o
   7   2  21        4.47       -0.12      6.84 o
   0   3  21       84.66       83.57      4.52 o
   1   3  21      224.12      209.17      8.17 o
   2   3  21        1.10        3.94      2.20 o
   3   3  21        2.44        5.45      2.55 o
   4   3  21        8.94        9.39      2.78 o
   5   3  21        4.07       -1.28      4.40 o
   6   3  21        0.44        1.16      5.22 o
   0   4  21       34.07       34.54      3.71 o
   1   4  21       17.52       18.42      2.49 o
   2   4  21        2.06        2.78      2.67 o
   3   4  21       11.11       12.63      2.67 o
   4   4  21        0.84        5.91      5.10 o
   5   4  21        6.27       15.42      6.49 o
   6   4  21        3.31        3.36      6.72 o
   0   5  21       25.65       23.76      3.36 o
   1   5  21       11.03       11.65      2.10 o
   2   5  21       26.34       22.83      3.13 o
   3   5  21        6.79        5.91      4.29 o
   4   5  21        3.65        8.58      7.07 o
   5   5  21        1.17        4.52      4.87 o
   6   5  21        2.57        6.14      6.84 o
   0   6  21        0.19        0.00      2.55 o
   1   6  21        8.72        9.74      3.77 o
   2   6  21        1.96       -4.87      5.80 o
   3   6  21        1.24        0.00      5.45 o
   4   6  21        3.76        7.53      6.61 o
   5   6  21        0.09        9.62      6.38 o
   0   7  21        1.70        0.35      5.33 o
   1   7  21        3.12       -0.27      3.45 o
   2   7  21        0.94       -1.74      6.14 o
   3   7  21        0.23       -5.80      5.80 o
   4   7  21        1.01        2.55      6.61 o
   0   8  21        0.71       -1.97      5.33 o
   1   8  21        0.80       -3.25      3.25 o
   2   8  21        1.74       -4.64      7.53 o
   0   0  22      102.71      108.61      4.75 o
   1   0  22       51.40       57.47      2.81 o
   2   0  22        1.50        1.74      2.67 o
   3   0  22        2.75        2.09      2.43 o
   4   0  22        8.70        0.46      3.36 o
   5   0  22        0.02        3.48      6.03 o
   6   0  22        2.80       10.90      5.56 o
   7   0  22        5.78       11.94      6.95 o
   0   1  22       10.14       10.43      1.97 o
   1   1  22       80.54       77.82      2.31 o
   2   1  22        3.23        0.51      3.25 o
   3   1  22        1.38       -1.72      1.72 o
   4   1  22        5.01        3.81      1.84 o
   5   1  22        6.30       10.88      5.62 o
   6   1  22        2.35        5.23      3.33 o
   7   1  22        1.18       13.50      5.35 o
   0   2  22       70.06       63.06      4.29 o
   1   2  22       12.01       10.03      2.04 o
   2   2  22        5.71        1.39      2.43 o
   4   2  22       10.05       10.08      2.78 o
   5   2  22        2.16        4.87      4.98 o
   6   2  22        0.86       11.59      5.56 o
   0   3  22       90.83       86.35      4.64 o
   1   3  22        3.32       -0.46      1.80 o
   2   3  22        2.84        4.29      2.32 o
   3   3  22        1.49       -1.51      2.20 o
   4   3  22       14.08        9.04      3.01 o
   5   3  22        5.12       -4.98      6.38 o
   6   3  22        0.04        0.12      6.61 o
   0   4  22       22.19       25.04      3.25 o
   1   4  22       25.68       29.04      2.29 o
   2   4  22       10.58       11.24      2.90 o
   3   4  22        2.51        3.59      2.32 o
   4   4  22        0.58        1.16      4.40 o
   5   4  22        0.54        1.16      4.40 o
   6   4  22        0.44        6.95      5.10 o
   0   5  22        2.08        1.97      2.55 o
   1   5  22        1.24        2.43      1.97 o
   2   5  22        2.86        8.00      2.55 o
   3   5  22       11.77       12.29      4.40 o
   4   5  22        0.23       -5.91      5.91 o
   5   5  22        4.57        1.39      5.22 o
   0   6  22        2.06       15.65      6.14 o
   1   6  22        0.11        2.97      4.29 o
   2   6  22        7.84        4.40      6.03 o
   3   6  22        3.02       -5.68      5.68 o
   4   6  22        0.97        2.32      5.33 o
   0   7  22        6.23       -0.35      5.33 o
   1   7  22        0.20        1.80      4.00 o
   2   7  22        3.73        1.16      4.64 o
   3   7  22        3.62        8.11      6.14 o
   0   8  22        0.62       -4.64      4.64 o
   1   8  22        0.28        1.18      7.01 o
   2   8  22        1.37       11.36      6.26 o
   1   0  23       24.90       18.33      2.29 o
   2   0  23       29.54       27.59      3.25 o
   3   0  23       23.83       25.62      3.59 o
   4   0  23        0.04       -2.09      2.09 o
   5   0  23        0.13       -3.83      3.83 o
   6   0  23        0.25       -3.71      5.56 o
   0   1  23       21.09       24.87      2.29 o
   1   1  23        1.56        0.92      1.56 o
   2   1  23       45.16       39.72      6.66 o
   3   1  23       24.58       28.20      3.25 o
   4   1  23        3.29        2.31      5.56 o
   5   1  23        3.06       10.73      4.17 o
   6   1  23        2.97        2.73      3.87 o
   0   2  23       34.66       31.88      3.25 o
   1   2  23       17.00       25.22      2.21 o
   2   2  23       48.89       57.61      3.71 o
   3   2  23        0.67       -2.09      2.20 o
   4   2  23        0.21       -2.20      2.43 o
   5   2  23        1.07       -0.12      4.98 o
   6   2  23        1.02        1.62      6.03 o
   0   3  23        8.42        1.28      2.43 o
   1   3  23        7.14        4.89      2.03 o
   2   3  23       17.55       23.88      3.13 o
   3   3  23        0.50       -0.12      2.09 o
   4   3  23        2.91        1.85      6.14 o
   5   3  23        0.22       -0.46      5.91 o
   6   3  23        0.85       -4.40      6.72 o
   0   4  23        0.03       -2.32      2.32 o
   1   4  23        3.19        2.18      2.67 o
   2   4  23        7.38        4.17      2.67 o
   3   4  23        1.69        2.78      3.94 o
   4   4  23        0.70        0.12      5.45 o
   5   4  23        1.32        3.71      4.75 o
   0   5  23        0.37        4.29      3.83 o
   1   5  23       16.06       16.61      3.65 o
   2   5  23        0.94        2.09      5.91 o
   3   5  23        2.43        7.65      4.29 o
   4   5  23        0.20        0.81      4.64 o
   5   5  23        2.31       -2.78      4.75 o
   0   6  23        0.50       -4.17      4.17 o
   1   6  23        0.27       -2.53      3.03 o
   2   6  23        9.59        5.45      7.07 o
   3   6  23        0.19       -4.06      5.56 o
   4   6  23        2.56       -5.56      7.19 o
   0   7  23        0.75       -1.28      5.33 o
   1   7  23        1.04       -3.44      3.44 o
   2   7  23        4.09        7.42      5.33 o
   3   7  23        1.63       -3.71      5.56 o
   0   8  23        0.46        2.67      6.26 o
   0   0  24       31.09       33.61      3.48 o
   1   0  24        7.06        5.31      2.43 o
   2   0  24        7.06        7.30      2.43 o
   3   0  24        2.77        3.71      3.13 o
   4   0  24        0.55       -2.32      4.64 o
   5   0  24        1.16        7.19      6.14 o
   6   0  24        0.72       -0.81      5.80 o
   0   1  24        3.35        1.33      1.56 o
   1   1  24       36.71       29.85      3.30 o
   2   1  24       10.28        7.34      1.88 o
   3   1  24        0.58        0.26      1.74 o
   4   1  24        0.08        4.44      3.65 o
   5   1  24        1.99       -0.08      3.30 o
   6   1  24        0.16        0.81      6.61 o
   0   2  24       16.71       18.66      2.90 o
   1   2  24       10.66       12.21      2.09 o
   2   2  24        4.59        3.83      2.55 o
   3   2  24        0.25       -2.43      2.43 o
   4   2  24        4.96       12.05      5.10 o
   5   2  24        0.17        9.39      4.29 o
   6   2  24        0.28       -6.38      6.38 o
   0   3  24        3.44        2.67      2.20 o
   1   3  24        1.00       -0.23      2.33 o
   2   3  24       19.10       19.13      3.13 o
   3   3  24        0.89        1.85      2.43 o
   4   3  24        0.24        0.70      4.17 o
   5   3  24        1.28        4.75      4.64 o
   6   3  24        1.29        9.74      5.68 o
   0   4  24       10.06       13.21      2.67 o
   1   4  24        8.25        7.34      1.95 o
   2   4  24        6.01        7.53      2.55 o
   3   4  24        1.46        3.94      5.45 o
   4   4  24        0.97       -5.10      5.10 o
   5   4  24        1.18        2.20      4.52 o
   0   5  24        9.47        6.26      4.40 o
   1   5  24        1.35       -3.17      3.17 o
   2   5  24       11.00       11.13      6.26 o
   3   5  24       10.41       10.43      4.87 o
   4   5  24        2.70       -6.03      6.61 o
   5   5  24        0.12        3.36      4.87 o
   0   6  24       19.25       30.48      5.80 o
   1   6  24        1.42        0.63      3.39 o
   2   6  24        0.58       -1.74      4.75 o
   3   6  24        4.64        6.84      7.53 o
   4   6  24        2.22       23.88      8.23 o
   0   7  24        3.71       -0.93      6.49 o
   1   7  24        0.10        2.63      4.26 o
   2   7  24        0.43       -0.23      7.53 o
   1   0  25        2.38        5.95      1.80 o
   2   0  25        2.01        1.97      2.20 o
   3   0  25        4.91       -1.51      3.59 o
   4   0  25        0.00        1.85      3.83 o
   5   0  25        0.05       -2.32      4.64 o
   6   0  25        0.59        1.16      5.56 o
   0   1  25        3.88        3.94      2.01 o
   1   1  25        4.99        5.20      1.77 o
   2   1  25        3.47        2.38      2.20 o
   3   1  25        0.74       -1.23      1.60 o
   4   1  25        0.20        0.88      2.84 o
   5   1  25        0.31       -3.20      3.20 o
   6   1  25        1.79        0.73      4.33 o
   0   2  25        0.32       -1.39      2.09 o
   1   2  25        3.11        3.43      1.76 o
   2   2  25        0.63        1.97      2.32 o
   3   2  25        1.04       -3.25      4.75 o
   4   2  25        1.40        1.62      4.06 o
   5   2  25        1.29       -0.12      4.75 o
   6   2  25        0.05        0.12      5.91 o
   0   3  25        6.96        3.13      2.32 o
   1   3  25        9.27        8.70      2.17 o
   2   3  25        0.87       -1.97      1.97 o
   3   3  25        2.99        6.84      4.06 o
   4   3  25        1.92        2.32      4.29 o
   5   3  25        1.77        2.67      4.75 o
   0   4  25        2.87        4.06      2.55 o
   1   4  25       12.84       14.60      4.35 o
   2   4  25        0.80       -1.39      4.52 o
   3   4  25        2.88        3.36      5.22 o
   4   4  25        0.47       -3.71      5.68 o
   5   4  25        0.54       -0.81      4.17 o
   0   5  25        0.43       -0.81      4.17 o
   1   5  25       16.07       14.75      4.87 o
   2   5  25        1.33        0.93      3.94 o
   3   5  25        7.89       19.47      5.22 o
   4   5  25        0.04        5.56      7.77 o
   0   6  25        4.59        9.62      5.33 o
   1   6  25        2.32        5.83      3.48 o
   2   6  25        3.64        2.90      5.45 o
   3   6  25        0.38        6.61      6.72 o
   0   7  25        0.23        1.74      6.26 o
   1   7  25        0.56       -3.60      3.60 o
   2   7  25        1.33       12.75      5.68 o
   0   0  26        1.88        0.58      3.25 o
   1   0  26        0.01       -1.61      1.61 o
   2   0  26       11.01        9.74      2.67 o
   3   0  26        0.45       -3.83      3.83 o
   4   0  26        0.00       -4.29      4.29 o
   5   0  26        0.31        4.64      5.10 o
   0   1  26        2.48        5.51      4.52 o
   1   1  26        0.41       -0.90      1.32 o
   2   1  26        6.01        8.35      1.75 o
   3   1  26        0.27        7.82      5.27 o
   4   1  26        0.47        1.35      3.02 o
   5   1  26        1.08       -0.26      3.60 o
   0   2  26        0.09       -1.28      1.85 o
   1   2  26        0.45       -1.74      1.74 o
   2   2  26        3.12        2.78      4.87 o
   3   2  26        0.44        4.40      3.83 o
   4   2  26        1.36        5.80      4.06 o
   5   2  26        0.69        2.32      4.98 o
   0   3  26        0.88       -1.51      1.97 o
   1   3  26        2.79        0.93      2.78 o
   2   3  26       14.70       12.63      5.80 o
   3   3  26        3.79        4.98      3.83 o
   4   3  26        0.08        2.09      4.98 o
   5   3  26        0.69        2.43      5.45 o
   0   4  26        1.04        8.35      5.33 o
   1   4  26        2.02        1.45      2.99 o
   2   4  26        0.08       -1.74      4.40 o
   3   4  26        1.18        3.48      4.17 o
   4   4  26        0.51       -1.85      5.91 o
   0   5  26        0.00        3.36      4.06 o
   1   5  26        1.38        0.37      2.66 o
   2   5  26        3.52        5.68      4.29 o
   3   5  26        1.34        1.28      5.10 o
   4   5  26        1.54       -4.29      5.91 o
   0   6  26        2.20        8.58      4.64 o
   1   6  26        0.74       -1.74      4.06 o
   2   6  26        0.15       -2.43      6.72 o
   3   6  26        0.72        4.29      5.68 o
   1   0  27        3.91        4.78      1.75 o
   2   0  27        0.29        3.48      3.13 o
   3   0  27        5.22        1.97      4.64 o
   4   0  27        0.10       -3.25      3.25 o
   5   0  27        0.12        2.67      6.61 o
   0   1  27        0.69       -1.46      1.89 o
   1   1  27        0.50        1.94      1.35 o
   2   1  27        1.08        1.77      4.17 o
   3   1  27        0.69       -1.29      2.61 o
   4   1  27        0.31        0.08      2.98 o
   5   1  27        0.14       -1.79      3.23 o
   0   2  27        2.35        2.20      2.55 o
   1   2  27        3.72        9.41      2.84 o
   2   2  27        0.25       -0.81      4.06 o
   3   2  27        1.35        6.38      3.71 o
   4   2  27        2.07       -1.51      4.87 o
   5   2  27        0.46        4.29      5.22 o
   0   3  27        0.09       -2.78      4.06 o
   1   3  27        0.68        0.84      2.67 o
   2   3  27        0.90       -0.58      4.75 o
   3   3  27        1.12        2.09      4.17 o
   4   3  27        0.92        6.95      4.75 o
   0   4  27        0.12        1.39      3.59 o
   1   4  27        3.25        1.97      2.70 o
   2   4  27        4.19        2.90      5.56 o
   3   4  27        0.18       -1.16      4.87 o
   4   4  27        0.44       -5.33      5.33 o
   0   5  27        0.11        3.01      4.64 o
   1   5  27        0.68        1.42      3.02 o
   2   5  27        2.71       -3.71      5.10 o
   3   5  27        3.97        8.93      5.33 o
   0   6  27        7.54        5.68      5.10 o
   1   6  27        1.01        1.59      5.97 o
   2   6  27        1.00        1.39      5.33 o
   0   0  28        1.75       -0.46      3.71 o
   1   0  28        0.19        6.99      2.96 o
   2   0  28        0.05       -1.04      3.83 o
   3   0  28        0.48       -0.35      3.83 o
   4   0  28        0.94        2.67      4.98 o
   5   0  28        0.37        1.04      5.68 o
   0   1  28        0.14        1.61      2.37 o
   1   1  28        0.23        1.89      1.82 o
   2   1  28        1.14       -0.98      2.49 o
   3   1  28        0.04       -2.06      2.90 o
   4   1  28        0.34        4.67      3.42 o
   5   1  28        1.07       12.95      4.54 o
   0   2  28        3.79        9.74      3.94 o
   1   2  28        0.04        1.97      2.75 o
   2   2  28        0.84        1.97      3.83 o
   3   2  28        0.17        3.13      4.52 o
   4   2  28        0.08       -0.81      4.52 o
   0   3  28        0.13       -0.46      2.90 o
   1   3  28        0.50       -1.78      2.49 o
   2   3  28        1.60       -0.58      4.75 o
   3   3  28        0.27       -1.04      3.83 o
   4   3  28        0.81        2.20      4.87 o
   0   4  28        0.53        1.85      3.83 o
   1   4  28        0.65       -1.81      2.78 o
   2   4  28        0.93        0.93      3.94 o
   3   4  28        1.11        5.91      5.68 o
   0   5  28        0.01        3.59      4.17 o
   1   5  28        1.04        4.56      3.45 o
   2   5  28        0.87       -3.94      4.87 o
   0   6  28        0.38       -2.55      6.38 o
   1   0  29        0.12        2.86      2.42 o
   2   0  29        2.19        1.28      3.48 o
   3   0  29        0.01        2.90      4.87 o
   4   0  29        0.76        0.23      4.29 o
   0   1  29        0.35        0.34      2.28 o
   1   1  29        6.00        5.39      3.53 o
   2   1  29        0.05       -2.65      3.48 o
   3   1  29        0.50        2.08      4.29 o
   4   1  29        0.88        1.76      3.39 o
   0   2  29        0.08        3.71      3.83 o
   1   2  29        1.56        3.91      2.99 o
   2   2  29        0.85       -0.70      3.59 o
   3   2  29        0.92        4.29      4.17 o
   4   2  29        0.22        7.88      4.64 o
   0   3  29        0.25       -2.90      2.90 o
   1   3  29        0.04       -2.12      2.52 o
   2   3  29        0.85        3.01      3.71 o
   3   3  29        2.35        2.78      4.40 o
   0   4  29        0.22        2.20      3.48 o
   1   4  29        1.06        0.52      3.09 o
   2   4  29        0.01        0.00      4.29 o
   3   4  29        0.17       -4.40      6.14 o
   0   5  29        0.24        0.12      5.56 o
   1   5  29        0.25       -0.92      4.98 o
   2   5  29        1.50       11.13      4.98 o
   0   0  30        4.61       -0.12      3.71 o
   1   0  30        0.01        1.20      2.56 o
   2   0  30        0.47        3.71      4.06 o
   3   0  30        0.04       -3.83      3.83 o
   4   0  30        3.11       11.13      5.22 o
   0   1  30        0.02        4.50      2.45 o
   1   1  30        0.61        1.90      1.91 o
   2   1  30        0.28        1.97      3.71 o
   3   1  30        0.74        0.01      3.35 o
   4   1  30        1.08        5.70      4.14 o
   0   2  30        2.69        4.87      3.94 o
   1   2  30        0.02       -2.45      2.91 o
   2   2  30        1.42        1.28      4.06 o
   3   2  30        0.69       -3.13      4.17 o
   0   3  30        0.00       -3.36      3.36 o
   1   3  30        0.02        0.90      2.53 o
   2   3  30        0.50        1.39      4.64 o
   3   3  30        0.07        6.72      5.10 o
   0   4  30        0.02       -0.81      4.06 o
   1   4  30        0.87       -1.52      2.98 o
   2   4  30        0.03       -1.85      4.87 o
   1   0  31        0.04        1.77      2.62 o
   2   0  31        0.61        3.71      3.83 o
   3   0  31        0.38       -1.39      5.45 o
   0   1  31        0.15       -0.81      2.54 o
   1   1  31        0.02       -1.05      1.93 o
   2   1  31        0.25       -2.14      2.14 o
   3   1  31        0.27        0.53      3.58 o
   0   2  31        1.72       -4.75      4.75 o
   1   2  31        0.12        2.73      2.84 o
   2   2  31        0.02        0.23      4.64 o
   3   2  31        1.23        1.16      5.56 o
   0   3  31        0.31        2.09      4.52 o
   1   3  31        0.35       -0.64      3.03 o
   2   3  31        0.34       -4.06      4.87 o
   0   4  31        0.08       -3.71      3.71 o
   0   0  32        1.04       -2.78      3.83 o
   1   0  32        0.00       -2.36      2.36 o
   2   0  32        0.78       -2.32      3.71 o
   0   1  32        0.62        3.86      3.03 o
   1   1  32        0.33        0.20      1.85 o
   2   1  32        0.06        2.06      3.48 o
   0   2  32        0.07        4.87      4.29 o
   1   2  32        1.30        0.66      3.19 o
   2   2  32        0.55        5.33      5.10 o
   0   3  32        2.42       10.08      5.22 o
   1   0  33        0.69        4.94      3.61 o
   0   1  33        0.27        0.46      3.25 o
   1   1  33        0.29       -0.78      2.19 o
 
